# Supplementary material for: Comparing self‐reported race and genetic ancestry for identifying potential differentially methylated sites in endometrial cancer: insights from African ancestry proportions using machine learning models
Source: Mol Oncol. 2025 Mar 6;19(12):3596–612. doi: 10.1002/1878-0261.70013 (PMC12688174; doi:10.1002/1878-0261.70013)
Supplement: Supplementary file 2 — Table S1. Differentially methylated CPGs (DMCs) genes (Tumors from Low Africans (TLA) vs. Tumors from High Africans (THA)). Table S2. Common DMCs based on race and ancestry analysis. Table S3. Differentially expressed genes (DEGs) (Tumors from Low Africans (TLA) vs. Tumors from High Africans (THA)). Table S4. (A) CpGs‐Gene pairs with absolute mean methylation differences (delta) greater than 10% within the promoter region. (B) Ancestry‐specific CpGs‐Gene pairs with absolute mean methylation differences (delta) greater than 10% within the promoter region. Table S5. Race‐specific Differentially methylated CPGs (DMCs) genes (Tumors from white vs. Tumors from black). Table S6. (A) Correlation of core‐ESGs methylation with African ancestry. (B) Correlation of core‐ESGs methylation with European ancestry. [file MOL2-19-3596-s001.xls]

## Sheet: DMC.table.LowAFRvsHighAFR
Table S1 : Differentially methylated CPGs (DMCs) genes (Tumors from Low Africans vs Tumors from High Africans)
CpGs	chr	pos	strand	Name	Probe_rs	Probe_maf	CpG_rs	CpG_maf	SBE_rs	SBE_maf	Islands_Name	Relation_to_Island	UCSC_RefGene_Name	UCSC_RefGene_Accession	UCSC_RefGene_Group	Phantom	DMR	Enhancer	HMM_Island	Regulatory_Feature_Name	Regulatory_Feature_Group	DHS	logFC	AveExpr	t	P.Value	adj.P.Val	B
cg19933311	chrX	111158281	-	cg19933311	NA	NA	rs6567994	0.247602	rs6567994	0.247602		OpenSea	TRPC5	NM_012471	Body			TRUE					3.3148392030000853	0.3262622781602113	12.547566836731088	1.6619975211722826e-30	5.562622603487571e-25	55.27710712291635
cg06749524	chr10	111152929	-	cg06749524	rs74157137	0.016453	NA	NA	NA	NA		OpenSea						TRUE					2.6360328398787414	-0.812771	12.252042543688995	2.3151708758479572e-29	3.87438058145966e-24	52.87808045432787
cg00669623	chr1	1655867	+	cg00669623	NA	NA	NA	NA	NA	NA	chr1:1655395-1656231	Island	CDK11B;CDK11B;CDK11A;CDK11B;CDK11A;CDK11B;CDK11B;CDK11B	NM_033487;NM_033489;NM_024011;NM_033486;NM_033529;NM_033493;NM_033488;NM_033492	TSS200;TSS200;TSS200;TSS200;TSS200;TSS200;TSS200;TSS200	high-CpG:1645573-1645845			1:1645205-1646056	1:1655569-1656945	Promoter_Associated		-1.35682	-3.00367	-10.8907	2.9677266965783924e-24	3.3109442890376835e-19	42.14282971461417
cg21128415	chr2	171359116	-	cg21128415	NA	NA	NA	NA	NA	NA		OpenSea	MYO3B;MYO3B;MYO3B	NM_001083615;NM_001171642;NM_138995	Body;Body;Body			TRUE					0.5063838887805051	5.038767420860278	10.013044560184202	3.996099144968237e-21	3.0094062935088447e-16	35.55048840876614
cg27299712	chr1	6550532	+	cg27299712	NA	NA	NA	NA	NA	NA	chr1:6550083-6551115	Island	PLEKHG5;PLEKHG5;PLEKHG5;PLEKHG5;PLEKHG5	NM_020631;NM_198681;NM_001042664;NM_001042663;NM_001042664	5'UTR;Body;5'UTR;Body;1stExon				1:6472688-6473661				1.0400175237361902	-2.5954	9.998346338471052	4.49574432469688e-21	3.0094062935088447e-16	35.44262202786743
cg11480019	chr10	75936982	+	cg11480019	NA	NA	NA	NA	NA	NA	chr10:75936217-75936726	S_Shore	ADK;ADK	NM_001123;NM_006721	Body;Body				10:75606147-75606994	10:75935635-75937254	Promoter_Associated		-1.55715	-3.52165	-9.81639	1.91706886525705e-20	1.0693889397620139e-15	34.11464130824197
cg12615916	chr1	227505854	+	cg12615916	NA	NA	NA	NA	NA	NA	chr1:227505446-227506752	Island	CDC42BPA;CDC42BPA	NM_014826;NM_003607	TSS200;TSS200	high-CpG:225572419-225572928			1:225572070-225573537	1:227505376-227506606	Unclassified		-1.376	-3.77324	-9.50005	2.2988631525267116e-19	1.0991685754784681e-14	31.839251172167906
cg09753657	chr1	159869927	+	cg09753657	rs200180448	0.0481	NA	NA	NA	NA	chr1:159869901-159870143	Island	CCDC19	NM_012337	TSS200			TRUE	1:158136551-158136767			TRUE	1.5135484717315286	-1.82446	9.212889757629492	2.1010495819599305e-18	7.914885667276205e-14	29.812097699004106
cg04526616	chr7	4757846	+	cg04526616	rs114875765	0.018679	NA	NA	NA	NA	chr7:4757802-4758037	Island	FOXK1	NM_001037165	Body				7:4724195-4724550				1.6408861123848237	4.625065376625262	9.211199842089645	2.128324922854714e-18	7.914885667276205e-14	29.80027942684562
cg24132527	chr5	140019269	-	cg24132527	NA	NA	NA	NA	NA	NA	chr5:140019034-140019502	Island	TMCO6	NM_018502	Body				5:139998866-139999966	5:140018529-140019739	Promoter_Associated		-0.829868	-4.17197	-9.00423	1.0215310640887858e-17	3.419013394951962e-13	28.362987692780045
cg04287289	chr16	89883240	-	cg04287289	rs34098327	0.010046	NA	NA	NA	NA	chr16:89882392-89883458	Island	FANCA;FANCA	NM_001018112;NM_000135	TSS200;TSS200				16:88409682-88410944	16:89882147-89883636	Promoter_Associated		-1.73543	-5.36829	-8.85135	3.2075673210915973e-17	9.759606768479564e-13	27.314461650101386
cg02556360	chr7	5460496	+	cg02556360	NA	NA	NA	NA	NA	NA	chr7:5458503-5469256	Island	TNRC18	NM_001080495	Body				7:5426198-5427671	7:5460448-5460699	Promoter_Associated		-0.770516	-5.81372	-8.76693	6.00144557770869e-17	1.673878189692675e-12	26.740351632379053
cg01551729	chr5	1099476	+	cg01551729	NA	NA	NA	NA	NA	NA	chr5:1099394-1099736	Island	SLC12A7	NM_006598	Body								0.6949467136818338	4.095361690308206	8.311803725037624	1.6433151379399737e-15	4.230841231483227e-11	23.707276183177726
cg21414902	chr19	2131880	+	cg21414902	NA	NA	rs187406577	0.0398	rs187406577	0.0398	chr19:2131292-2131881	Island	AP3D1;AP3D1	NM_001077523;NM_003938	Body;Body								1.397018268131631	3.1111579445794835	8.283505588634085	2.0110390243131536e-15	4.807747901732078e-11	23.522244496699265
cg07920148	chr11	33397821	+	cg07920148	NA	NA	NA	NA	NA	NA	chr11:33397607-33398494	Island				high-CpG:33354121-33354636			11:33353817-33355260				-1.10673	-4.52582	-8.18513	4.043154718624989e-15	9.021491123667937e-11	22.882357595919053
cg22498057	chr5	93954358	+	cg22498057	NA	NA	NA	NA	NA	NA	chr5:93953913-93954843	Island	ANKRD32;C5orf36;C5orf36	NM_032290;NM_001145678;NM_173665	TSS200;TSS200;TSS200				5:93979622-93980673	5:93953451-93955262	Promoter_Associated	TRUE	0.8173825935801476	-2.6356	7.713258200202884	1.0641819544161869e-13	1.978757662407365e-9	19.886683488653738
cg09651654	chr12	7781431	+	cg09651654	NA	NA	NA	NA	NA	NA	chr12:7781003-7781248	S_Shore	APOBEC1						12:7672271-7672723				1.547762891398376	3.270766051447743	7.525623076363105	3.761673488259455e-13	6.626385832384201e-9	18.730595266950637
cg11836949	chr1	1812359	+	cg11836949	NA	NA	NA	NA	NA	NA		OpenSea	GNB1	NM_002074	5'UTR			TRUE					-0.907246	2.0061861653352207	-7.50784	4.2351205522642933e-13	7.087368366200488e-9	18.622072620486506
cg20971220	chr19	50554067	+	cg20971220	NA	NA	NA	NA	NA	NA	chr19:50554012-50554492	Island	FLJ26850	NR_027257	Body				19:55245825-55246304	19:50553503-50554623	Unclassified	TRUE	-1.55096	-5.35475	-7.47374	5.312584190362002e-13	8.467120788539098e-9	18.414584798393598
cg01575408	chr1	211752895	+	cg01575408	NA	NA	NA	NA	NA	NA	chr1:211751121-211753177	Island	SLC30A1	NM_021194	TSS1500				1:209817745-209819725	1:211752341-211753059	Promoter_Associated		-0.519023	-4.86256	-7.42088	7.539234405835048e-13	1.1469745724822551e-8	18.09418802329637
cg07921777	chr16	67062970	-	cg07921777	NA	NA	NA	NA	NA	NA	chr16:67062613-67064012	Island	CBFB;CBFB	NM_001755;NM_022845	TSS200;TSS200				16:65620115-65621585	16:67062709-67063075	Promoter_Associated		-0.652692	-4.30164	-7.32476	1.4181592857820053e-12	2.063699226760036e-8	17.51596444355708
cg01451277	chr15	65807137	+	cg01451277	NA	NA	rs138825157	0.0549	rs138825157	0.0549	chr15:65809685-65810168	N_Shelf	DPP8;DPP8;DPP8;DPP8	NM_197960;NM_197961;NM_130434;NM_017743	Body;Body;5'UTR;5'UTR								1.000745419645975	3.0552270810721667	7.302349839046761	1.6418438322473389e-12	2.2896538393084295e-8	17.381946902741696
cg12502823	chr8	145754126	+	cg12502823	NA	NA	rs138856062	0.1113	NA	NA	chr8:145751955-145756326	Island	MGC70857	NM_001001795	Body				8:145722789-145725499	8:145753877-145754198	Promoter_Associated		-0.547739	-4.76406	-7.22627	2.692925406254837e-12	3.6052346753858504e-8	16.929228053765762
cg05681977	chr8	145638934	-	cg05681977	NA	NA	NA	NA	NA	NA	chr8:145637965-145639182	Island	SLC39A4;SLC39A4	NM_130849;NM_017767	Body;Body	high-CpG:145609737-145609808			8:145608836-145609963	8:145638188-145639664	Promoter_Associated		-0.897987	-2.81077	-7.11321	5.578659417627475e-12	7.181343899164722e-8	16.263018665924832
cg22681709	chr2	178499509	+	cg22681709	NA	NA	NA	NA	NA	NA		OpenSea	PDE11A;PDE11A;PDE11A;PDE11A	NM_001077358;NM_001077197;NM_016953;NM_001077196	Body;Body;Body;Body			TRUE		2:178499452-178499717	Unclassified_Cell_type_specific		-1.52769	-1.97387	-7.07124	7.29482445375103e-12	9.042745446474818e-8	16.017726782283454
cg26832639	chr19	51457480	-	cg26832639	NA	NA	NA	NA	NA	NA		OpenSea	KLK5;KLK5;KLK5	NM_012427;NM_001077491;NM_001077492	TSS1500;TSS1500;TSS1500								1.2783926350332422	2.717913566374832	7.061870130012623	7.743873091314557e-12	9.25655572963402e-8	15.96309966273675
cg09919756	chr7	75617850	-	cg09919756	NA	NA	NA	NA	NA	NA		OpenSea	TMEM120A	NM_031925	Body			TRUE				TRUE	0.5551587199247046	3.567698291929518	7.022485290666887	9.947375087544599e-12	1.1136286603570683e-7	15.734128161635473
cg15131258	chr20	31805182	-	cg15131258	NA	NA	NA	NA	NA	NA		OpenSea	C20orf71;C20orf71;C20orf71;C20orf71	NM_178466;NM_001042439;NM_001042439;NM_178466	5'UTR;1stExon;5'UTR;1stExon								1.4409655743269496	-0.145155	7.021939489761836	9.9818819554257e-12	1.1136286603570683e-7	15.730961841492368
cg22801400	chr10	93170010	-	cg22801400	NA	NA	NA	NA	rs145070400	0.0939	chr10:93169487-93170573	Island	LOC100188947;HECTD2;HECTD2	NR_024467;NM_182765;NM_173497	Body;TSS200;TSS200				10:93159202-93160780	10:93169720-93170317	Unclassified_Cell_type_specific		-0.758583	-5.8815	-7.00129	1.1377271489114691e-11	1.2283599616287876e-7	15.611327279028684
cg24171294	chr10	6205688	-	cg24171294	NA	NA	NA	NA	NA	NA	chr10:6205499-6206211	Island	PFKFB3	NM_001145443	Body				10:6245521-6246217	10:6205184-6206447	Promoter_Associated		-0.655905	-5.78534	-6.95599	1.5146144979474125e-11	1.5841684355953413e-7	15.349741724815102
cg09419670	chr9	123605666	+	cg09419670	NA	NA	NA	NA	NA	NA	chr9:123605043-123605585	S_Shore	PSMD5;LOC253039	NM_005047;NR_024408	TSS1500;Body				9:122644809-122645561	9:123604810-123605670	NonGene_Associated		1.2025480775474273	-2.83004	6.927855603304666	1.8078730767551767e-11	1.8335941800744664e-7	15.187951566741793
cg14008834	chr4	24472254	+	cg14008834	NA	NA	NA	NA	NA	NA	chr4:24471700-24474929	Island							4:24080614-24082137	4:24471918-24473687	Unclassified		-0.594829	-4.44679	-6.91899	1.911350975370774e-11	1.881528278534474e-7	15.137075342504987
cg22857025	chr5	266934	+	cg22857025	NA	NA	NA	NA	NA	NA		OpenSea							5:319874-319982				0.690754	5.415568001625465	6.902856429500199	2.114836555063066e-11	2.022357773705237e-7	15.044605563357218
cg02732134	chr10	101732382	-	cg02732134	NA	NA	NA	NA	NA	NA		OpenSea	DNMBP	NM_015221	5'UTR								0.8210131576184638	1.518566074841889	6.848144894987676	2.976442542919614e-11	2.7672234358402226e-7	14.732271417712022
cg03150409	chr4	1892317	+	cg03150409	rs116458049	0.042137	NA	NA	NA	NA		OpenSea	WHSC1	NM_001042424	5'UTR								0.8413398526658818	2.257995765172929	6.8179	3.5921528920803984e-11	3.182129294538636e-7	14.560457789318894
cg15576492	chr1	1015447	+	cg15576492	NA	NA	NA	NA	NA	NA	chr1:1016863-1017439	N_Shore						TRUE	1:1004099-1005436	1:1014691-1015866	Unclassified		-0.871385	-5.28904	-6.81698	3.612868826617314e-11	3.182129294538636e-7	14.555203380621252
cg01774158	chr5	133562094	-	cg01774158	NA	NA	NA	NA	NA	NA	chr5:133561140-133562544	Island	PPP2CA	NM_002715	TSS200				5:133589009-133590615	5:133561581-133562253	Promoter_Associated		-0.528417	-4.69958	-6.7796	4.553993843332169e-11	3.908202485625795e-7	14.343684186754293
cg11459927	chrX	118829969	+	cg11459927	NA	NA	NA	NA	NA	NA	chrX:118828038-118828257	S_Shore											0.816137	0.9141107461707533	6.764352335194677	5.0038243976387415e-11	4.176516579276373e-7	14.25762554491111
cg26715571	chr19	50554280	+	cg26715571	NA	NA	NA	NA	NA	NA	chr19:50554012-50554492	Island	FLJ26850	NR_027257	Body				19:55245825-55246304	19:50553503-50554623	Unclassified	TRUE	-1.18936	-4.24024	-6.76075	5.116215651573262e-11	4.176516579276373e-7	14.23733299363161
cg14228592	chr8	145639181	-	cg14228592	NA	NA	NA	NA	NA	NA	chr8:145637965-145639182	Island	SLC39A4;SLC39A4	NM_130849;NM_017767	Body;Body					8:145638188-145639664	Promoter_Associated		-1.43208	-2.55343	-6.73057	6.16125973640589e-11	4.885565106049252e-7	14.067542992251292
cg06875740	chr19	51307921	+	cg06875740	NA	NA	NA	NA	NA	NA	chr19:51307439-51308380	Island	C19orf48;C19orf48;C19orf48;C19orf48	NM_199249;NM_199249;NM_199250;NM_199250	1stExon;5'UTR;1stExon;5'UTR	high-CpG:55999652-55999759			19:55999268-56000177	19:51306904-51308709	Unclassified		0.6894714206429295	-3.70421	6.727549551414151	6.276738509990224e-11	4.885565106049252e-7	14.05058091286376
cg11423687	chr20	34844511	+	cg11423687	NA	NA	NA	NA	NA	NA		OpenSea	C20orf4	NM_015511	3'UTR								0.6191497935953972	3.6804292481118894	6.691974720031906	7.807265520145656e-11	5.806783851700334e-7	13.851276609558044
cg18603276	chr17	8023961	+	cg18603276	NA	NA	NA	NA	NA	NA	chr17:8023960-8024239	Island	HES7;HES7	NM_032580;NM_001165967	3'UTR;3'UTR				17:7964686-7964991	17:8023440-8026239	Promoter_Associated		-0.590276	-3.97528	-6.64436	1.0441169456326123e-10	7.596972198228417e-7	13.585796672646778
cg02145319	chr16	339492	-	cg02145319	NA	NA	NA	NA	NA	NA	chr16:341081-341421	N_Shore	AXIN1;AXIN1	NM_003502;NM_181050	Body;Body				16:279493-279600				0.6741906535313652	3.082166350459049	6.621569633068075	1.1993084390473158e-10	8.540479532062582e-7	13.459263600757046
cg02583091	chr8	145638881	+	cg02583091	NA	NA	NA	NA	NA	NA	chr8:145637965-145639182	Island	SLC39A4;SLC39A4	NM_130849;NM_017767	Body;Body				8:145608836-145609963	8:145638188-145639664	Promoter_Associated		-1.17938	-3.03722	-6.58677	1.480937406601703e-10	1.027136012305413e-6	13.266683383929044
cg13910746	chr8	144365795	+	cg13910746	NA	NA	NA	NA	NA	NA	chr8:144365642-144366028	Island							8:144437094-144437392				0.7436464132545559	1.6717990412111436	6.5841435103077695	1.5046285784708307e-10	1.027136012305413e-6	13.252194380711705
cg18756179	chr19	50554510	+	cg18756179	NA	NA	NA	NA	NA	NA	chr19:50554012-50554492	S_Shore	FLJ26850	NR_027257	Body					19:50553503-50554623	Unclassified	TRUE	-1.21377	-3.39724	-6.5809	1.5344358480189622e-10	1.027136012305413e-6	13.234285829651094
cg08843538	chr2	210288784	-	cg08843538	NA	NA	NA	NA	NA	NA	chr2:210288413-210288798	Island	MAP2;MAP2	NM_001039538;NM_001039538	1stExon;5'UTR	high-CpG:209996913-209997188			2:209996659-209997496	2:210288080-210289238	Unclassified_Cell_type_specific		-0.891799	-4.56161	-6.55194	1.8274307926487934e-10	1.1992783316580156e-6	13.074764840257226
cg18277960	chr14	70233819	-	cg18277960	NA	NA	NA	NA	NA	NA	chr14:70233570-70234668	Island	SFRS5;SFRS5;LOC100289511	NM_001039465;NM_006925;NR_029378	TSS200;TSS200;Body	high-CpG:69303556-69303634			14:69303348-69304421	14:70233544-70233969	Unclassified		-0.619296	-5.44913	-6.5409	1.9530823345109974e-10	1.2570901768253044e-6	13.01406671125419
cg05788437	chr3	197476880	+	cg05788437	NA	NA	NA	NA	NA	NA	chr3:197476262-197477556	Island	FYTTD1;FYTTD1;FYTTD1;KIAA0226	NM_001011537;NR_027840;NM_032288;NM_001145642	5'UTR;TSS1500;1stExon;TSS1500	high-CpG:198961040-198961856			3:198960543-198962352	3:197476459-197477123	Promoter_Associated		-0.906254	-3.76382	-6.53516	2.0216448567421282e-10	1.276668727032654e-6	12.982574352005072
cg19743820	chr5	85913790	+	cg19743820	NA	NA	NA	NA	NA	NA		OpenSea	COX7C;COX7C	NM_001867;NM_001867	5'UTR;1stExon				5:85949381-85949991	5:85913280-85914447	Promoter_Associated		-0.737629	-2.98864	-6.51106	2.3364265393321103e-10	1.4481301492254827e-6	12.850497480382048
cg03917100	chr17	62016913	-	cg03917100	NA	NA	NA	NA	NA	NA	chr17:62019023-62019319	N_Shelf	SCN4A	NM_000334	3'UTR								0.5469539241243384	1.7327896958144184	6.484772728834648	2.7346452988313357e-10	1.664131105986098e-6	12.70687452099144
cg20595268	chr12	124901695	+	cg20595268	rs112213953	0.02516	NA	NA	NA	NA	chr12:124901554-124901843	Island	NCOR2;NCOR2	NM_006312;NM_001077261	Body;Body				12:123467018-123467742			TRUE	-0.837097	4.8651881789299285	-6.46507	3.075997713806801e-10	1.8384304550402987e-6	12.599539481360798
cg01819759	chr13	79234251	+	cg01819759	NA	NA	NA	NA	NA	NA	chr13:79232822-79233417	S_Shore	RNF219	NM_024546	TSS1500					13:79234210-79234469	Promoter_Associated		2.1410688658700647	-0.818653	6.449018389963561	3.3847540316875856e-10	1.987474123922239e-6	12.512264234946331
cg08781140	chr17	73584617	-	cg08781140	rs74841633	0.01086	NA	NA	NA	NA	chr17:73583838-73586337	Island	MYO15B	NR_003587	Body		DMR		17:71095472-71097932				-2.66141	-1.79535	-6.42795	3.83651917591553e-10	2.213903078591463e-6	12.397961415699813
cg22531183	chr19	50554451	+	cg22531183	NA	NA	NA	NA	NA	NA	chr19:50554012-50554492	Island	FLJ26850	NR_027257	Body				19:55245825-55246304	19:50553503-50554623	Unclassified	TRUE	-1.66323	-4.867	-6.42483	3.908067531783444e-10	2.216967224661457e-6	12.381104428409968
cg18516195	chr14	101012996	-	cg18516195	NA	NA	NA	NA	NA	NA	chr14:101012840-101013117	Island	BEGAIN;BEGAIN	NM_001159531;NM_020836	Body;Body				14:100082416-100082870				-0.834621	-3.12011	-6.40427	4.4147623775287966e-10	2.3924913792480855e-6	12.269891547599352
cg05645661	chr16	29329490	+	cg05645661	rs115889725	0.016507	NA	NA	NA	NA		OpenSea	RUNDC2C	NR_002939	Body				16:29236934-29237088	16:29329012-29330319	Unclassified_Cell_type_specific	TRUE	0.9753786960204105	1.3746153003414427	6.403612938560938	4.43192953325808e-10	2.3924913792480855e-6	12.266351259886251
cg06417478	chr19	12876846	-	cg06417478	NA	NA	NA	NA	NA	NA	chr19:12876889-12877108	N_Shore	HOOK2;HOOK2	NM_001100176;NM_013312	Body;Body					19:12876595-12877288	Unclassified_Cell_type_specific	TRUE	2.159974406017138	-1.2096	6.3916407270924696	4.757236666665535e-10	2.4878489471087835e-6	12.201740238565032
cg00956252	chr16	11249856	+	cg00956252	NA	NA	rs116582178	0.010426	rs116582178	0.010426		OpenSea	CLEC16A	NM_015226	Body			TRUE					0.542567	3.697545302848797	6.371794097762337	5.348753486142362e-10	2.7541554585298736e-6	12.09484469625818
cg17068236	chr19	2051260	+	cg17068236	NA	NA	NA	NA	NA	NA	chr19:2050630-2051566	Island	MKNK2;MKNK2	NM_199054;NM_017572	TSS200;TSS200				19:2001652-2002525	19:2051061-2051528	Promoter_Associated		-0.813592	-4.96458	-6.33017	6.832792971002574e-10	3.4132860349697112e-6	11.871530904915085
cg12958836	chr12	8185024	-	cg12958836	NA	NA	NA	NA	NA	NA	chr12:8184964-8185616	Island	FOXJ2	NM_018416	TSS1500				12:8076232-8076927	12:8184565-8186397	Promoter_Associated	TRUE	-0.523335	-3.85808	-6.32562	7.017909189697117e-10	3.45420458271423e-6	11.847155089725218
cg16097357	chr17	73584360	-	cg16097357	NA	NA	NA	NA	NA	NA	chr17:73583838-73586337	Island	MYO15B	NR_003587	Body	high-CpG:71095432-71096174			17:71095472-71097932				-1.8926	-2.16227	-6.31233	7.586181513699049e-10	3.6797927851123232e-6	11.776157664415935
cg09997638	chr19	17530742	+	cg09997638	NA	NA	NA	NA	NA	NA	chr19:17530650-17531535	Island	FAM125A	NM_138401	TSS200				19:17391590-17392535	19:17530286-17531771	Promoter_Associated		-0.700709	-4.1416	-6.30765	7.797130352602843e-10	3.728086490520584e-6	11.751149822200071
cg23758822	chr17	41437982	-	cg23758822	NA	NA	NA	NA	NA	NA	chr17:41438204-41438674	N_Shore							17:38793278-38793552	17:41437379-41439222	Promoter_Associated	TRUE	-1.9193	-2.02028	-6.295	8.395823905633299e-10	3.957803214219629e-6	11.683700251612558
cg06568260	chrX	16779831	+	cg06568260	NA	NA	rs141686941	0.056661	rs141686941	0.056661		OpenSea	SYAP1;SYAP1	NR_033181;NM_032796	Body;3'UTR								0.9300016540341632	3.1663735697201645	6.269948990705408	9.716944163667103e-10	4.394881928187244e-6	11.550473814382661
cg23982607	chr1	1823379	-	cg23982607	NA	NA	NA	NA	NA	NA	chr1:1821405-1823272	S_Shore	GNB1	NM_002074	TSS1500				1:1811266-1813301				-0.887842	-2.12477	-6.24297	1.1367749584698366e-9	5.072971929667493e-6	11.407445890467772
cg20291162	chr17	40259547	+	cg20291162	NA	NA	NA	NA	NA	NA	chr17:40259521-40259829	Island	DHX58	NM_024119	Body					17:40259479-40260669	Unclassified	TRUE	1.558692798599223	1.3245572921556121	6.240394952561107	1.1538967750685657e-9	5.081624751731232e-6	11.393820031180448
cg23899408	chr19	12877188	-	cg23899408	NA	NA	NA	NA	NA	NA	chr19:12876889-12877108	S_Shore	HOOK2;HOOK2	NM_001100176;NM_013312	Body;Body					19:12876595-12877288	Unclassified_Cell_type_specific	TRUE	1.868745431715411	-1.17759	6.230310395511385	1.2234122948375364e-9	5.317791922346094e-6	11.340501982468433
cg00207855	chr2	133009869	-	cg00207855	rs17322757	0.027778	NA	NA	NA	NA	chr2:133011612-133011908	N_Shore	NCRNA00164	NR_027020	Body								0.8183143966208511	3.115508647866965	6.174525390263484	1.6886441439919442e-9	7.064759397167297e-6	11.046815734493114
cg07836142	chr6	28411423	-	cg07836142	NA	NA	NA	NA	NA	NA		OpenSea	ZSCAN23	NM_001012455	TSS200					6:28410827-28411545	Unclassified	TRUE	1.7678345839928864	-0.88352	6.145558289205357	1.99449529002441e-9	8.24132840857679e-6	10.895156198589957
cg08651178	chr1	2035295	-	cg08651178	NA	NA	NA	NA	NA	NA	chr1:2038555-2038863	N_Shelf	PRKCZ;PRKCZ;PRKCZ	NM_001033582;NM_002744;NM_001033581	TSS1500;Body;5'UTR			TRUE					0.6219796252505181	3.4847835695146667	6.138793642750745	2.073375831558692e-9	8.4627868773602e-6	10.859822412816845
cg26979339	chr12	107168153	+	cg26979339	NA	NA	NA	NA	NA	NA	chr12:107167762-107168747	Island	RIC8B	NM_018157	TSS1500	high-CpG:105692283-105692623			12:105691857-105693038	12:107167428-107169230	Promoter_Associated		-0.559087	-2.3889	-6.12048	2.3026083575379162e-9	9.18968572801352e-6	10.764301078295395
cg06009330	chr2	70485380	-	cg06009330	NA	NA	NA	NA	NA	NA	chr2:70485231-70485679	Island	PCYOX1	NM_016297	1stExon				2:70338649-70339295	2:70484905-70486302	Promoter_Associated		-0.660858	-4.91649	-6.11979	2.311644952324201e-9	9.18968572801352e-6	10.760733425706006
cg09491104	chr22	46646882	-	cg09491104	NA	NA	NA	NA	NA	NA	chr22:46645764-46646957	Island	C22orf40	NM_207327	TSS1500				22:45024433-45026018	22:46645615-46647376	Unclassified		0.8136650869467674	-1.88537	6.102827142380535	2.5468224646355933e-9	9.911729590711743e-6	10.67248790917658
cg07655045	chr19	50553883	+	cg07655045	rs76433729	0.027802	NA	NA	NA	NA	chr19:50554012-50554492	N_Shore	FLJ26850	NR_027257	TSS200					19:50553503-50554623	Unclassified	TRUE	-1.04004	-3.74174	-6.09825	2.614188157181464e-9	1.0056962129515518e-5	10.648710842613285
cg03909902	chr12	108154529	-	cg03909902	NA	NA	NA	NA	NA	NA	chr12:108154394-108155137	Island	PRDM4	NM_012406	5'UTR				12:106678423-106679487				-0.539745	-2.62789	-6.08809	2.7699956571850223e-9	1.053526927819933e-5	10.59598776895569
cg07838603	chr6	28411030	-	cg07838603	NA	NA	NA	NA	NA	NA		OpenSea	ZSCAN23	NM_001012455	5'UTR		DMR		6:28518971-28519358	6:28410827-28411545	Unclassified	TRUE	1.8821098625119366	-0.716873	6.070212599203463	3.0664978756600528e-9	1.140379451660046e-5	10.503384724476144
cg16329197	chr12	53359506	+	cg16329197	NA	NA	NA	NA	NA	NA	chr12:53359192-53359507	Island						TRUE	12:51645202-51645774				2.0447013740434086	-0.744164	6.0368234140123915	3.7055610913566116e-9	1.3193965632676608e-5	10.33102870493702
cg08477332	chr1	153590243	-	cg08477332	NA	NA	NA	NA	NA	NA		OpenSea	S100A14	NM_020672	TSS1500					1:153589758-153590695	Unclassified	TRUE	1.4419668345215237	-0.474516	6.032368068067854	3.8001199491729686e-9	1.3388222593562597e-5	10.30808862974755
cg22509179	chr1	25234806	+	cg22509179	rs141903105	0.022	NA	NA	NA	NA	chr1:25234428-25234807	Island	RUNX3;RUNX3	NM_001031680;NM_004350	Body;Body				1:25106966-25107394				-0.734106	2.4474814803020437	-6.02686	3.920176849716067e-9	1.3602683471451274e-5	10.279772443586454
cg10709727	chr6	31698145	+	cg10709727	NA	NA	NA	NA	NA	NA	chr6:31695894-31698245	Island	DDAH2	NM_013974	TSS200	high-CpG:31805554-31806443			6:31805255-31806224	6:31696696-31698363	Promoter_Associated		-0.617237	-3.7631	-6.02226	4.023560745376166e-9	1.3602683471451274e-5	10.256075858371764
cg27309611	chr5	132113725	-	cg27309611	NA	NA	NA	NA	NA	NA	chr5:132112448-132113621	S_Shore	SEPT8;SEPT8;SEPT8;SEPT8	NM_001098813;NM_015146;NM_001098812;NM_001098811	TSS200;TSS1500;TSS1500;TSS1500								0.6482036110118194	-2.03516	6.009323102866914	4.328131255611881e-9	1.43426127781883e-5	10.189653247302472
cg01947301	chr1	205718900	+	cg01947301	NA	NA	NA	NA	NA	NA	chr1:205718238-205719345	Island	NUCKS1	NM_022731	Body				1:203984803-203986188	1:205718230-205718958	Promoter_Associated		-0.505198	-5.30103	-5.99996	4.562682863936408e-9	1.4971638638678395e-5	10.141616038279926
cg17520314	chr17	79604207	+	cg17520314	NA	NA	NA	NA	NA	NA	chr17:79603627-79603886	S_Shore	NPLOC4	NM_017921	TSS200				17:77214101-77214711	17:79603472-79604468	Promoter_Associated		-0.570567	-4.63589	-5.98983	4.830226762339703e-9	1.5695657730303755e-5	10.089752010722732
cg22287064	chr17	73584070	-	cg22287064	NA	NA	NA	NA	NA	NA	chr17:73583838-73586337	Island	MYO15B	NR_003587	TSS200	high-CpG:71095432-71096174	DMR		17:71095472-71097932				-2.60394	-2.21904	-5.97704	5.1901458076905585e-9	1.6703037029855686e-5	10.024344053752793
cg23117778	chr20	1206693	+	cg23117778	NA	NA	NA	NA	NA	NA	chr20:1206679-1207119	Island	RAD21L1	NM_001136566	TSS200				20:1154149-1155406				-0.544603	-5.28015	-5.9598	5.716660043316598e-9	1.805035408677216e-5	9.936415101517095
cg17524151	chr16	475494	-	cg17524151	NA	NA	NA	NA	NA	NA	chr16:474922-476815	Island	RAB11FIP3	NM_014700	TSS200				16:414914-417121	16:475071-476110	Promoter_Associated		-0.538989	-2.92091	-5.94035	6.373748625444907e-9	1.9937026132647504e-5	9.83741
cg20982606	chr12	109535391	+	cg20982606	NA	NA	NA	NA	NA	NA	chr12:109535264-109536431	Island	UNG;UNG	NM_003362;NM_080911	TSS1500;TSS200	high-CpG:108019760-108019825			12:108019683-108020814	12:109535251-109536877	Promoter_Associated		-0.835786	-3.56524	-5.93441	6.588725318976237e-9	2.0418642783655106e-5	9.807232194793958
cg07360250	chr5	176830358	+	cg07360250	NA	NA	NA	NA	NA	NA	chr5:176830275-176831639	Island	F12	NM_000505	Body			TRUE	5:176761861-176764230	5:176829010-176830626	Promoter_Associated		-0.616553	-3.82098	-5.9311	6.711821876978222e-9	2.060929562491033e-5	9.790391064396879
cg08120035	chr2	30872901	+	cg08120035	NA	NA	rs76266439	0.010426	rs76266439	0.010426		OpenSea						TRUE					0.6290376964797068	2.619408316388495	5.915179052132631	7.334551755094446e-9	2.2316707269739412e-5	9.70967
cg19805062	chr22	46654627	-	cg19805062	NA	NA	NA	NA	NA	NA	chr22:46658397-46659332	N_Shelf	PKDREJ	NM_006071	1stExon								0.7031019550918584	3.2017316900134323	5.9033622618749755	7.832970547185344e-9	2.361852321883062e-5	9.649865117304953
cg05322837	chr17	70147783	+	cg05322837	NA	NA	NA	NA	NA	NA		OpenSea						TRUE				TRUE	-1.13403	-2.10221	-5.88296	8.772342566852423e-9	2.598282473816524e-5	9.54684
cg14034858	chr10	86001254	+	cg14034858	NA	NA	NA	NA	NA	NA	chr10:85997109-85997427	S_Shelf	LRIT1	NM_015613	TSS200								1.2019467051358248	2.0017169018524568	5.880951817801072	8.870619356853862e-9	2.6043438119668448e-5	9.536711941699162
cg08701551	chr17	66287507	+	cg08701551	NA	NA	NA	NA	NA	NA	chr17:66286541-66288532	Island	ARSG;SLC16A6	NM_014960;NM_004694	5'UTR;TSS200				17:63798868-63800443	17:66287238-66288343	Promoter_Associated		-0.535981	-5.15119	-5.87718	9.058026516404605e-9	2.6362401607895993e-5	9.517697521051288
cg06390536	chr17	73584068	-	cg06390536	NA	NA	NA	NA	NA	NA	chr17:73583838-73586337	Island	MYO15B	NR_003587	TSS200	high-CpG:71095432-71096174	DMR		17:71095472-71097932				-1.84272	-1.61489	-5.85956	9.985601742406684e-9	2.8684506676299524e-5	9.429034908392554
cg10684905	chr12	2999782	+	cg10684905	NA	NA	NA	NA	NA	NA	chr12:2999665-3000638	Island	TULP3;TULP3	NM_003324;NM_001160408	TSS1500;TSS1500				12:2869934-2870991	12:2998937-3000672	Promoter_Associated		-0.650093	-5.19267	-5.84984	1.0536321728415792e-8	2.9885205092306134e-5	9.380217577983153
cg05728596	chr2	219128475	+	cg05728596	rs77115694	0.032205	NA	NA	NA	NA		OpenSea	GPBAR1;GPBAR1;GPBAR1	NM_001077194;NM_170699;NM_001077191	3'UTR;3'UTR;3'UTR		CDMR						-0.525135	3.3547361164431813	-5.84551	1.0791158439696953e-8	3.0350813226675395e-5	9.358486602474885
cg16196077	chr10	64028521	-	cg16196077	NA	NA	NA	NA	NA	NA	chr10:64028041-64028706	Island	RTKN2	NM_145307	TSS200				10:63697976-63698875	10:64027856-64029133	Promoter_Associated_Cell_type_specific		-0.765133	-4.03724	-5.84195	1.1005011460583985e-08	3.069435259000131e-5	9.340643371663678
cg24997886	chr1	871033	+	cg24997886	NA	NA	NA	NA	NA	NA	chr1:869332-871872	Island	SAMD11	NM_152486	Body				1:859231-861716	1:870696-871225	Unclassified		0.7344673733927198	-2.05167	5.8399714765078965	1.1125840820652282e-8	3.077490325180343e-5	9.330714618085157
cg02265810	chr10	133747120	+	cg02265810	NA	NA	NA	NA	NA	NA		OpenSea	PPP2R2D;PPP2R2D;PPP2R2D	NM_001003656;NM_018461;NR_033191	TSS1500;TSS1500;TSS1500								0.8360194315853622	3.890496342782041	5.837061845931096	1.1305694945677033e-8	3.1016062047896514e-5	9.316133881434185
cg24562669	chr7	97807699	-	cg24562669	NA	NA	NA	NA	NA	NA		OpenSea	LMTK2	NM_014916	Body			TRUE	7:97645573-97645682				1.4606706244218761	1.4025360111164482	5.8239191989004855	1.2154054802128554e-8	3.30723688780359e-5	9.25035
cg02466544	chr2	74641453	-	cg02466544	NA	NA	NA	NA	NA	NA	chr2:74641733-74643350	N_Shore	C2orf81	NM_001145054	3'UTR								1.0600828468587011	1.0212701393396517	5.797295233754394	1.4067211400741492e-8	3.736686761723154e-5	9.11746
cg17518825	chr2	46523461	-	cg17518825	NA	NA	NA	NA	NA	NA	chr2:46523789-46527140	N_Shore	EPAS1	NM_001430	TSS1500				2:46376965-46378184				0.9437793709224008	1.5109640048248878	5.785211205409122	1.502961020575418e-8	3.960894006153461e-5	9.057308223954557
cg01190317	chr8	144365013	-	cg01190317	NA	NA	NA	NA	NA	NA	chr8:144365642-144366028	N_Shore											0.6275729405754502	1.2858584997919502	5.7637047611174905	1.6903633361196176e-8	4.385706641725236e-5	8.950514898576877
cg05084668	chr3	125655381	+	cg05084668	NA	NA	NA	NA	NA	NA		OpenSea	ALG1L	NM_001015050	5'UTR					3:125654844-125655393	Unclassified_Cell_type_specific	TRUE	1.5814149392634262	-0.941492	5.752894749229677	1.7929756873103706e-8	4.5500198248194385e-5	8.89696
cg21453758	chr17	80185943	-	cg21453758	NA	NA	NA	NA	NA	NA	chr17:80186135-80189990	N_Shore	SLC16A3;SLC16A3	NM_001042422;NM_004207	TSS1500;TSS1500					17:80185790-80185947	Promoter_Associated		1.1104526148658702	4.224160142094901	5.752741066007854	1.794477410406985e-8	4.5500198248194385e-5	8.8962
cg01878807	chr14	24422368	+	cg01878807	NA	NA	NA	NA	NA	NA	chr14:24422770-24423141	N_Shore	DHRS4;C14orf167;C14orf167;C14orf167;C14orf167	NM_021004;NR_023921;NR_023922;NR_023923;NR_023924	TSS1500;Body;Body;Body;Body								-0.83843	-0.64694	-5.74777	1.8436704321249792e-8	4.63960357353436e-5	8.871625561950836
cg04714787	chr4	3881512	-	cg04714787	rs73792777	0.012351000000000001	NA	NA	NA	NA	chr4:3878078-3878281	S_Shelf						TRUE	4:3851188-3851457	4:3881216-3883101	Unclassified		-1.06753	-2.53637	-5.74237	1.8987168894391255e-8	4.7424705172449864e-5	8.844893513275485
cg21565415	chr11	618993	-	cg21565415	NA	NA	NA	NA	NA	NA	chr11:617226-617797	S_Shore	MUPCDH;MUPCDH	NM_021924;NM_031264	Body;Body	low-CpG:608854-609097							0.913617	1.3454627313265315	5.7277684345110025	2.055503611300775e-8	5.055562322031448e-5	8.772805263011914
cg20469139	chr17	29297458	+	cg20469139	NA	NA	NA	NA	NA	NA	chr17:29298046-29298606	N_Shore	RNF135;RNF135	NM_197939;NM_032322	TSS1500;TSS1500	low-CpG:26321506-26321705			17:26321486-26321780	17:29296995-29298857	Promoter_Associated		0.9477694601193619	-3.23559	5.726528765568542	2.069382686082279e-8	5.055562322031448e-5	8.766691436734101
cg17512922	chr1	3548777	+	cg17512922	NA	NA	NA	NA	NA	NA		OpenSea	WDR8	NM_017818	Body			TRUE	1:3538503-3538990				0.8852432450466382	2.0702563629945385	5.7209780663940215	2.1326553200768725e-8	5.14777635151641e-5	8.739329883773035
cg10198271	chr20	55966838	-	cg10198271	NA	NA	NA	NA	NA	NA	chr20:55966212-55966964	Island	RBM38;RBM38	NM_017495;NM_183425	1stExon;1stExon				20:55399550-55400685				-0.818196	-4.89463	-5.71277	2.2296694330316637e-8	5.3304229349180906e-5	8.698917145921852
cg21770322	chr7	97807741	+	cg21770322	NA	NA	NA	NA	NA	NA		OpenSea	LMTK2	NM_014916	Body			TRUE	7:97645573-97645682				1.8038917472693772	1.9483895892021614	5.697470431077448	2.4221651330053622e-8	5.709060275994575e-5	8.623696624226538
cg25025879	chr12	53359317	-	cg25025879	NA	NA	NA	NA	NA	NA	chr12:53359192-53359507	Island						TRUE	12:51645202-51645774				1.3729054094017041	-1.71009	5.665584888617368	2.8767453016363536e-8	6.650618805773799e-5	8.467487445542082
cg07920855	chr1	185286635	-	cg07920855	rs75780581	0.037326	NA	NA	NA	NA	chr1:185285329-185286735	Island	IVNS1ABP	NM_006469	TSS200				1:183551934-183553620	1:185286204-185286831	Promoter_Associated		-0.684107	-4.76834	-5.66558	2.8768778175537027e-8	6.650618805773799e-5	8.46745
cg22853947	chr12	8392560	-	cg22853947	NA	NA	NA	NA	NA	NA	chr12:8395051-8396713	N_Shelf	LOC653113	NR_024254	Body								0.5214546624635982	2.764416885197827	5.664017097976502	2.901119961884625e-8	6.650618805773799e-5	8.459825626895743
cg01998806	chr11	64116279	+	cg01998806	NA	NA	NA	NA	NA	NA	chr11:64112327-64112607	S_Shelf	CCDC88B	NM_032251	Body							TRUE	0.8238588346619504	0.7323596278769446	5.656735626260772	3.0169879605753894e-8	6.86918901676721e-5	8.424264181472571
cg02228675	chr17	40259724	-	cg02228675	NA	NA	NA	NA	NA	NA	chr17:40259521-40259829	Island	DHX58	NM_024119	Body			TRUE	17:37513119-37513962	17:40259479-40260669	Unclassified	TRUE	1.043580099721615	-0.0867694	5.645484554302737	3.2049369044486124e-8	7.199170182781397e-5	8.369391104057728
cg02339392	chr6	28234615	+	cg02339392	NA	NA	NA	NA	NA	NA	chr6:28234842-28235124	N_Shore	ZNF187;ZNF187;ZNF187	NM_001023560;NM_152736;NM_001111039	TSS200;TSS200;TSS200								0.7102513030133384	-2.51479	5.640780226770675	3.2868600659775476e-8	7.333970865215703e-5	8.346474522498767
cg14037397	chr6	775503	-	cg14037397	NA	NA	NA	NA	NA	NA		OpenSea							6:720386-720510				1.1063480886144004	1.9444137090760771	5.597819720836093	4.1357062907682324e-8	9.106580374925484e-5	8.137937909163417
cg04738888	chr17	73584111	+	cg04738888	NA	NA	NA	NA	NA	NA	chr17:73583838-73586337	Island	MYO15B	NR_003587	TSS200	high-CpG:71095432-71096174	DMR		17:71095472-71097932				-1.54185	-1.59169	-5.59271	4.249778738586475e-8	9.236231785137664e-5	8.113243469738343
cg01287788	chr2	86362935	+	cg01287788	NA	NA	NA	NA	NA	NA		OpenSea	SNORD94;PTCD3	NR_004378;NM_017952	TSS200;Body								0.5119542443128926	1.5261092345307687	5.5433930908166715	5.521737412726705e-8	1.1550611895953529e-4	7.875665785131131
cg26801646	chr10	76970496	-	cg26801646	NA	NA	NA	NA	NA	NA	chr10:76969992-76971002	Island	VDAC2	NM_003375	TSS200				10:76639769-76641167	10:76969589-76971446	Unclassified		-0.517043	-5.62389	-5.53824	5.674368780228816e-8	1.1796166825457662e-4	7.850929795955777
cg18686576	chr6	10722873	-	cg18686576	NA	NA	rs78247927	0.028362	rs78247927	0.028362	chr6:10723022-10723609	N_Shore	TMEM14C;TMEM14C	NM_001165258;NM_016462	TSS1500;TSS1500		RDMR			6:10722665-10723893	Promoter_Associated		-0.914903	-3.7456	-5.53497	5.7732542106581796e-8	1.1876059178935265e-4	7.835257303413016
cg13523649	chr20	37230741	+	cg13523649	NA	NA	NA	NA	NA	NA	chr20:37230523-37230742	Island	C20orf95	NM_001164431	Body								0.9765326420701845	-1.4925	5.534623222472049	5.783766253354392e-8	1.1876059178935265e-4	7.833607071221657
cg07641567	chr10	6206210	+	cg07641567	rs77348457	0.038194	NA	NA	NA	NA	chr10:6205499-6206211	Island	PFKFB3	NM_001145443	Body				10:6245521-6246217	10:6205184-6206447	Promoter_Associated		-0.728345	-4.46555	-5.52053	6.230359431223222e-8	1.2561868372489498e-4	7.766139139647363
cg02169857	chr2	110969641	-	cg02169857	NA	NA	NA	NA	NA	NA	chr2:110969852-110970222	N_Shore	NCRNA00116	NR_027063	Body					2:110969114-110970652	NonGene_Associated	TRUE	1.6455116535811858	-0.591464	5.512597316730883	6.496338795102102e-8	1.3019713251656876e-4	7.728222283593544
cg01506766	chr13	46626746	+	cg01506766	NA	NA	NA	NA	NA	NA	chr13:46626454-46627019	Island	ZC3H13	NM_015070	5'UTR				13:45524297-45524766	13:46626121-46627251	Promoter_Associated		-0.543646	-5.15834	-5.50661	6.704209482603665e-8	1.3356341623690677e-4	7.699656354255875
cg25208724	chr1	156163844	+	cg25208724	NA	NA	NA	NA	NA	NA	chr1:156163672-156164052	Island	SLC25A44;SLC25A44	NM_014655;NM_014655	5'UTR;1stExon	high-CpG:154430346-154430550			1:154430297-154430849	1:156163372-156164500	Promoter_Associated		-0.928946	-3.71273	-5.50349	6.815132679407881e-8	1.349698717239302e-4	7.684774026648402
cg25732104	chr1	35220710	+	cg25732104	rs2275229	0.00342	NA	NA	NA	NA		OpenSea	GJB5	NM_005268	TSS200								1.0339107894030994	0.7032659174239697	5.488078232706178	7.390085441216935e-8	1.4284695214729487e-4	7.611325794901523
cg15865771	chr17	12920709	+	cg15865771	NA	NA	NA	NA	NA	NA	chr17:12920956-12921566	N_Shore	ELAC2;ELAC2;ELAC2	NM_018127;NM_001165962;NM_173717	Body;Body;Body					17:12920584-12921896	Promoter_Associated		-0.502186	-4.41397	-5.47251	8.018294040703199e-8	1.5076870359287398e-4	7.537350054050711
cg26227225	chr1	2121039	-	cg26227225	NA	NA	NA	NA	NA	NA	chr1:2121017-2121818	Island	C1orf86;LOC100128003;C1orf86	NM_001146310;NR_024445;NM_182533	Body;Body;3'UTR				1:2110741-2111949	1:2120661-2121970	Promoter_Associated		-1.74036	-2.72846	-5.46633	8.281895537643418e-8	1.5437042236386602e-4	7.50802
cg08206623	chr11	2907334	-	cg08206623	NA	NA	NA	NA	NA	NA	chr11:2907308-2907675	Island	CDKN1C;CDKN1C;CDKN1C	NM_000076;NM_001122631;NM_001122630	TSS1500;TSS1500;TSS1500				11:2861614-2864251	11:2906926-2907431	Unclassified		-0.936131	-2.18416	-5.44213	9.397503943871218e-8	1.6697033273770746e-4	7.393466349732153
cg03744440	chr17	73584108	+	cg03744440	NA	NA	NA	NA	NA	NA	chr17:73583838-73586337	Island	MYO15B	NR_003587	TSS200	high-CpG:71095432-71096174	DMR		17:71095472-71097932				-1.88277	-2.82879	-5.44048	9.478588930269176e-8	1.6697033273770746e-4	7.385679107690555
cg19504605	chr8	144339106	-	cg19504605	rs58721331	0.026496	NA	NA	NA	NA	chr8:144337536-144338585	S_Shore	ZFP41	NM_173832	3'UTR								-0.864987	2.2717793934750117	-5.41525	1.0808228874093561e-7	1.8646701871210023e-4	7.266707437598749
cg07741192	chr16	4690013	-	cg07741192	NA	NA	NA	NA	NA	NA		OpenSea	MGRN1;MGRN1;MGRN1;MGRN1	NM_015246;NM_001142291;NM_001142290;NM_001142289	Body;Body;Body;Body			TRUE	16:4629935-4630063				0.6459704911345787	4.159996564727524	5.403009404522185	1.1516713735105013e-7	1.9566428952136916e-4	7.209174976781032
cg23159165	chr11	107567020	+	cg23159165	NA	NA	NA	NA	NA	NA		OpenSea						TRUE				TRUE	1.1734025870586031	-2.04299	5.3987	1.1776943883247682e-7	1.9907496126280724e-4	7.188929309533544
cg12810548	chr4	53579237	+	cg12810548	NA	NA	NA	NA	NA	NA	chr4:53578358-53579238	Island	SNORA26;KIAA0114	NR_003016;NR_024031	TSS200;Body				4:53273065-53273995	4:53577730-53579510	Promoter_Associated		-0.623505	-3.21651	-5.38952	1.234991375416473e-7	2.0564449671393853e-4	7.145888547601762
cg24703168	chr6	28411309	+	cg24703168	NA	NA	NA	NA	NA	NA		OpenSea	ZSCAN23	NM_001012455	TSS200		DMR		6:28518971-28519358	6:28410827-28411545	Unclassified	TRUE	1.6092920087228342	-2.10875	5.386435938575557	1.2548357803019198e-7	2.0791448588522327e-4	7.131446763396379
cg20300514	chr1	2120985	+	cg20300514	NA	NA	NA	NA	NA	NA	chr1:2121017-2121818	N_Shore	C1orf86;LOC100128003	NM_001146310;NR_024445	Body;Body				1:2110741-2111949	1:2120661-2121970	Promoter_Associated		-1.40925	-3.18027	-5.38531	1.2621471142933602e-7	2.0809572828493406e-4	7.12618
cg09586646	chr9	123605570	-	cg09586646	NA	NA	NA	NA	NA	NA	chr9:123605043-123605585	Island	PSMD5;LOC253039	NM_005047;NR_024408	TSS1500;Body				9:122644809-122645561	9:123604810-123605670	NonGene_Associated		0.7974241716517694	-3.46034	5.3793909857775715	1.3013577146716915e-7	2.1175978341970327e-4	7.098467992499868
cg16103275	chr6	290800	-	cg16103275	NA	NA	NA	NA	NA	NA	chr6:291948-292839	N_Shore	DUSP22	NM_020185	TSS1500					6:290513-290802	Unclassified		0.7024912246021139	2.896064354666395	5.368529893588524	1.3763786856750906e-7	2.2147455009712713e-4	7.047697084047311
cg04902856	chr7	100171198	+	cg04902856	NA	NA	NA	NA	NA	NA	chr7:100171148-100172286	Island	SAP25	NM_001168682	5'UTR				7:100009134-100010191				0.5585266034794832	2.876899743865344	5.3628372849913495	1.4173598983482557e-7	2.2483100327658125e-4	7.021121483641762
cg05295671	chr13	79234353	+	cg05295671	NA	NA	NA	NA	NA	NA	chr13:79232822-79233417	S_Shore	RNF219	NM_024546	TSS1500					13:79234210-79234469	Promoter_Associated		1.5033784299503516	-1.94534	5.361431375903805	1.4276620898178875e-7	2.25392152429999e-4	7.0145617779628715
cg20533952	chr21	43198601	+	cg20533952	rs35879470	0.021461	NA	NA	NA	NA	chr21:43198413-43198715	Island						TRUE	21:42071278-42071776	21:43198419-43199328	Unclassified		-0.94114	-4.41251	-5.35671	1.4627715949250088e-7	2.298508633631107e-4	6.99256
cg21932878	chr5	53179148	+	cg21932878	NA	NA	NA	NA	NA	NA		OpenSea						TRUE					0.7294868102814804	2.140105958457844	5.3524369077677445	1.495313061599543e-7	2.338662640897472e-4	6.9726299550667505
cg02581963	chr10	102133317	-	cg02581963	NA	NA	NA	NA	NA	NA	chr10:102133021-102133557	Island	C10orf75	NR_026762	TSS200				10:102122867-102123802	10:102132868-102134271	Promoter_Associated		-0.568895	-5.25702	-5.34881	1.5234661414889668e-7	2.3716116289565104e-4	6.955737273341727
cg23958533	chr1	204446308	-	cg23958533	rs79131949	0.019548	NA	NA	NA	NA		OpenSea	PIK3C2B	NM_002646	5'UTR			TRUE					0.6285424109940686	2.6528345585522235	5.343004457323309	1.5695994702152855e-7	2.4098031866224998e-4	6.928720719816571
cg04675922	chr15	25463652	-	cg04675922	NA	NA	NA	NA	NA	NA		OpenSea	SNORD115-15;SNORD115-21;SNORD115-26	NR_003307;NR_003313;NR_003343	Body;Body;TSS200								0.8256697512072005	2.823420948104331	5.3352759439857165	1.6331254438406288e-7	2.473298282471671e-4	6.8927927360716374
cg21445527	chr4	737453	-	cg21445527	NA	NA	NA	NA	NA	NA	chr4:738424-741517	N_Shore	PCGF3	NM_006315	Body				4:727313-727484	4:737297-737902	Unclassified		0.5093556865167334	2.5851259454753137	5.326135536712463	1.7114816165860615e-7	2.5479410148820426e-4	6.850358455313772
cg13389575	chr13	48890413	+	cg13389575	NA	NA	NA	NA	NA	NA	chr13:48890957-48891549	N_Shore	RB1	NM_000321	Body				13:47788404-47788537				0.6221338193881849	1.0178786475598278	5.3216954290044765	1.7508494368885713e-7	2.5850907859418387e-4	6.829767689424299
cg13876562	chr13	112276346	-	cg13876562	NA	NA	NA	NA	NA	NA	chr13:112275562-112275794	S_Shore							13:111074074-111074778				0.5257889621781632	1.7587513893643723	5.320270313888354	1.7636703813450262e-7	2.5850907859418387e-4	6.8231619001904456
cg25858983	chr17	42295711	+	cg25858983	NA	NA	NA	NA	NA	NA	chr17:42295861-42299719	N_Shore	UBTF;UBTF;UBTF	NM_001076684;NM_014233;NM_001076683	5'UTR;TSS200;5'UTR					17:42294752-42297183	Promoter_Associated		-0.648164	-3.81952	-5.31894	1.7757514120350155e-7	2.5850907859418387e-4	6.816981218871669
cg14859874	chr1	154238265	+	cg14859874	NA	NA	NA	NA	NA	NA		OpenSea	UBAP2L	NM_014847	Body					1:154238070-154238414	Gene_Associated_Cell_type_specific		2.2689121496959666	-1.17804	5.318409437588966	1.7805488555077954e-7	2.5850907859418387e-4	6.814538515043173
cg25575688	chr20	305917	+	cg25575688	NA	NA	NA	NA	NA	NA	chr20:304826-308323	Island	SOX12	NM_006943	TSS1500	high-CpG:253861-253924			20:253636-256321	20:305822-306147	Promoter_Associated		0.5725250395094849	-4.31527	5.31151	1.8445445592958997e-7	2.638289919972398e-4	6.782570160976647
cg25471639	chr4	26063077	+	cg25471639	NA	NA	NA	NA	NA	NA		OpenSea						TRUE		4:26062928-26063210	Unclassified		-0.774609	0.2537175735889678	-5.30378	1.9188426946298267e-7	2.721301083386144e-4	6.746820805604168
cg03433313	chr16	819064	+	cg03433313	rs146994997	0.0243	NA	NA	NA	NA		OpenSea	MIR662	NR_030384	TSS1500			TRUE				TRUE	1.1821851447772258	1.6997837233362176	5.2903341078070225	2.0550410161030207e-7	2.85399150574523e-4	6.684748947591109
cg08128228	chr1	167191360	+	cg08128228	NA	NA	NA	NA	NA	NA	chr1:167189130-167191361	Island	POU2F1	NM_002697	5'UTR				1:165455766-165458146				-0.513981	-3.9853	-5.28928	2.0661036740552206e-7	2.857498219784761e-4	6.679889578814649
cg17720231	chr1	159915374	+	cg17720231	NA	NA	NA	NA	NA	NA	chr1:159915368-159915797	Island	IGSF9;IGSF9;IGSF9;IGSF9	NM_020789;NM_001135050;NM_001135050;NM_020789	1stExon;1stExon;5'UTR;5'UTR			TRUE	1:158181993-158182415	1:159914583-159916197	Unclassified	TRUE	-0.517873	-3.33098	-5.28542	2.107086207653819e-7	2.8605058837191834e-4	6.662112052083993
cg00647820	chr17	40259828	+	cg00647820	NA	NA	NA	NA	NA	NA	chr17:40259521-40259829	Island	DHX58	NM_024119	Body			TRUE	17:37513119-37513962	17:40259479-40260669	Unclassified	TRUE	1.434323490784769	0.0284404	5.285301610119175	2.108403814048466e-7	2.8605058837191834e-4	6.6615462613051974
cg13449967	chr11	64684301	+	cg13449967	NA	NA	NA	NA	NA	NA	chr11:64684599-64684826	N_Shore	ATG2A	NM_015104	Body			TRUE	11:64440674-64441621	11:64683553-64685483	Promoter_Associated		0.5731255760523228	-4.67469	5.2850588759527435	2.1110113783553334e-7	2.8605058837191834e-4	6.66043
cg13546858	chr1	869346	-	cg13546858	rs13303207	0.024545	NA	NA	NA	NA	chr1:869332-871872	Island	SAMD11	NM_152486	Body								1.0559162538358364	-1.37144	5.278470830051558	2.1829901576121638e-7	2.946112462911303e-4	6.630082690581489
cg02519892	chr21	43198586	-	cg02519892	rs74659079	0.032022	NA	NA	NA	NA	chr21:43198413-43198715	Island						TRUE	21:42071278-42071776	21:43198419-43199328	Unclassified		-0.521612	-3.62995	-5.27478	2.2243707995088802e-7	2.989902749966364e-4	6.613088044377596
cg04170071	chr2	114384894	-	cg04170071	rs188570997	0.0247	NA	NA	NA	NA	chr2:114384589-114385133	Island	RPL23AP7;RPL23AP7;RABL2A;RABL2A;RABL2A;RPL23AP7;RABL2A;RPL23AP7;RPL23AP7	NR_024528;NR_024529;NM_013412;NM_007082;NM_007082;NR_024530;NM_013412;NR_024531;NR_000029	TSS200;TSS200;5'UTR;1stExon;5'UTR;TSS200;1stExon;TSS200;TSS200				2:114101060-114101603	2:114384574-114385021	Unclassified		-0.563465	-5.43359	-5.27068	2.271229330987334e-7	3.0285621551187484e-4	6.594222005905463
cg02498382	chr2	70120550	-	cg02498382	NA	NA	NA	NA	NA	NA		OpenSea	SNRNP27	NM_006857	TSS1500								0.8832345774353382	2.1458420112954744	5.2619904698385485	2.3736325461186608e-7	3.12772813001254e-4	6.554315147388278
cg07089783	chr10	31607955	-	cg07089783	NA	NA	NA	NA	NA	NA	chr10:31607227-31610094	Island	ZEB1;ZEB1;ZEB1;ZEB1;LOC220930	NR_024286;NM_030751;NR_024287;NR_024285;NR_024284	Body;TSS200;Body;Body;Body				10:31647156-31649926	10:31607926-31608607	Promoter_Associated	TRUE	-0.59386	-3.70683	-5.25813	2.4205476163371864e-7	3.1770399390195083e-4	6.5366050451600906
cg23412633	chr3	12559865	+	cg23412633	NA	NA	NA	NA	NA	NA		OpenSea	TSEN2;TSEN2;TSEN2;TSEN2;TSEN2	NM_001145392;NM_001145394;NM_001145393;NM_001145395;NM_025265	Body;Body;Body;Body;Body			TRUE					0.585644	3.4317311628451725	5.250771526726314	2.5125474695613464e-7	3.2721286977620035e-4	6.502852791722823
cg27614445	chr3	179041226	-	cg27614445	NA	NA	NA	NA	NA	NA	chr3:179040466-179041632	Island	ZNF639	NM_016331	TSS1500	high-CpG:180523374-180524079			3:180522961-180524319	3:179039810-179041247	Promoter_Associated		-0.635769	-3.73136	-5.24873	2.538687213739205e-7	3.289896671644881e-4	6.49349
cg10463451	chr21	37432625	+	cg10463451	rs34202426	0.031963	NA	NA	NA	NA	chr21:37432123-37433150	Island	SETD4;SETD4	NM_017438;NM_001007259	5'UTR;TSS200	high-CpG:36354475-36354713			21:36354001-36355006	21:37432052-37433551	Promoter_Associated		-0.787917	-4.89962	-5.24576	2.5771069619425756e-7	3.3174800562591167e-4	6.479899083794265
cg02450064	chr17	40260053	+	cg02450064	NA	NA	NA	NA	NA	NA	chr17:40259521-40259829	S_Shore	DHX58	NM_024119	Body			TRUE	17:37513119-37513962	17:40259479-40260669	Unclassified	TRUE	1.1816684280093295	0.2498056325359726	5.243443542033612	2.6075066743077326e-7	3.335141237959135e-4	6.469289465866293
cg05337761	chr1	2121349	-	cg05337761	NA	NA	NA	NA	NA	NA	chr1:2121017-2121818	Island	C1orf86;LOC100128003;C1orf86	NM_001146310;NR_024445;NM_182533	Body;Body;Body				1:2110741-2111949	1:2120661-2121970	Promoter_Associated		-1.56342	-2.36639	-5.2432	2.6107560744716633e-7	3.335141237959135e-4	6.468162752682407
cg09977852	chr13	101178575	-	cg09977852	NA	NA	NA	NA	NA	NA		OpenSea	PCCA;PCCA	NM_001127692;NM_000282	Body;Body				13:99976574-99976844				1.1160174138495418	4.473777000059846	5.2408448506655345	2.642010314851368e-7	3.3615023973810297e-4	6.457396703907278
ch.X.2115742F	chrX	145221726	+	ch.X.2115742F	NA	NA	NA	NA	NA	NA		OpenSea											0.5938875896528368	-2.80962	5.240137486174304	2.6514786086096053e-7	3.3615023973810297e-4	6.454160366392923
cg25184805	chr2	147345337	-	cg25184805	NA	NA	NA	NA	NA	NA	chr2:147344801-147345379	Island	PABPC1P2	NR_026904	Body				2:147061272-147061823				0.8061450252964987	3.35786	5.236412341334866	2.701886238101171e-7	3.4124823187217787e-4	6.437123248087383
cg15063726	chr11	6452369	-	cg15063726	NA	NA	NA	NA	NA	NA		OpenSea	HPX	NM_000613	3'UTR								0.5450420917613932	3.513854418860918	5.217516565341683	2.9722307703221446e-07	3.711905886839441e-4	6.350862723432419
cg20460234	chr15	25415389	-	cg20460234	NA	NA	NA	NA	NA	NA		OpenSea	SNORD115-1	NR_001291	TSS1500								0.7411724935537541	3.3297266337395603	5.206192125638297	3.1466284844235506e-7	3.900595631830149e-4	6.299294229815795
cg09154639	chr20	55925570	+	cg09154639	NA	NA	NA	NA	NA	NA	chr20:55926212-55926585	N_Shore	RAE1;RAE1	NM_001015885;NM_003610	TSS1500;TSS1500					20:55925444-55925758	Unclassified_Cell_type_specific		0.8276419890285075	0.7191711547621248	5.1947943688326195	3.332153211248695e-7	4.0702737921127075e-4	6.247489120485463
cg07252575	chr17	58096403	-	cg07252575	NA	NA	rs140792478	0.0934	NA	NA		OpenSea	DHX40P	NR_002924	TSS200								0.5569277066591568	-0.425952	5.1887832972221215	3.43422287906895e-7	4.1495206733212355e-4	6.220206912631912
cg12697442	chr11	101981167	-	cg12697442	NA	NA	NA	NA	NA	NA	chr11:101980632-101982330	Island	YAP1;YAP1	NM_001130145;NM_006106	TSS200;TSS200	high-CpG:101485946-101486878			11:101485843-101487952			TRUE	-0.705345	-4.33479	-5.17556	3.669548066982249e-7	4.370592151091533e-4	6.160282938168109
cg02758499	chr16	85682440	-	cg02758499	NA	NA	NA	NA	NA	NA	chr16:85684107-85684491	N_Shore	KIAA0182;KIAA0182	NM_001134473;NM_014615	Body;Body				16:84239680-84240153				0.6230880161870077	1.6918959498259551	5.168346624146386	3.804405637548292e-7	4.499348215050267e-4	6.127655162657652
cg10765909	chr12	53715428	+	cg10765909	NA	NA	NA	NA	NA	NA	chr12:53715133-53715516	Island	AAAS	NM_015665	TSS200				12:52001408-52001783	12:53714710-53715814	Promoter_Associated		-0.546481	-2.7609	-5.16618	3.8459029247290864e-7	4.524171879487634e-4	6.117848102932532
cg03250220	chr2	110970097	-	cg03250220	NA	NA	NA	NA	NA	NA	chr2:110969852-110970222	Island	NCRNA00116	NR_027063	Body				2:110327031-110327572	2:110969114-110970652	NonGene_Associated	TRUE	1.0154915668998192	-0.87449	5.165837836308511	3.852429781305295e-7	4.524171879487634e-4	6.116315267544772
cg23363182	chr2	181467187	-	cg23363182	NA	NA	NA	NA	NA	NA		OpenSea						TRUE					0.8937330917911206	2.1315673709464638	5.163649737148404	3.8947942357869713e-7	4.5579306179955264e-4	6.106428780053607
cg12870014	chr12	110450643	-	cg12870014	NA	NA	NA	NA	NA	NA		OpenSea	ANKRD13A	NM_033121	Body					12:110450618-110450690	Gene_Associated_Cell_type_specific		-0.639932	2.9716064303528547	-5.15577	4.0511602489377174e-7	4.7079968038826715e-4	6.070848344747482
cg21465150	chr17	3433428	+	cg21465150	NA	NA	NA	NA	NA	NA	chr17:3435953-3436164	N_Shelf	TRPV3	NM_145068	Body				17:3380130-3380208			TRUE	-1.08203	2.3385484367545186	-5.15361	4.0950578749937583e-7	4.726191018865641e-4	6.061106867772827
cg11786255	chr5	126565417	+	cg11786255	NA	NA	NA	NA	NA	NA	chr5:126564997-126565580	Island						TRUE	5:126592851-126593472	5:126564519-126566103	Unclassified_Cell_type_specific	TRUE	-0.961313	-4.71961	-5.14749	4.2219674416812604e-7	4.8227692590222166e-4	6.03352
cg16600432	chr14	64970085	+	cg16600432	NA	NA	NA	NA	NA	NA	chr14:64969967-64972180	Island	ZBTB1;ZBTB25;ZBTB1	NM_014950;NM_006977;NM_001123329	TSS1500;5'UTR;TSS1500				14:64039721-64041653	14:64969878-64970140	Promoter_Associated		0.5017000670597888	-2.12689	5.139828067996392	4.3862158708864065e-7	4.942910844802444e-4	5.999029000106555
cg26353468	chr19	50553682	+	cg26353468	NA	NA	NA	NA	NA	NA	chr19:50554012-50554492	N_Shore	FLJ26850	NR_027257	TSS1500					19:50553503-50554623	Unclassified	TRUE	-0.857731	-3.97079	-5.13773	4.4323045790139e-7	4.963499875322249e-4	5.98958
cg08570243	chr2	110969853	-	cg08570243	NA	NA	NA	NA	NA	NA	chr2:110969852-110970222	Island	NCRNA00116	NR_027063	Body				2:110327031-110327572	2:110969114-110970652	NonGene_Associated	TRUE	1.5204319944311295	-0.302317	5.127264729929973	4.6690516671452346e-7	5.190788850873957e-4	5.942559877192748
cg26724070	chr16	50707467	+	cg26724070	NA	NA	NA	NA	NA	NA	chr16:50707291-50708041	Island	SNX20;SNX20;SNX20	NM_153337;NM_001144972;NM_182854	Body;Body;Body				16:49264864-49265600				-0.630329	3.6777928198777423	-5.12026	4.834415923897577e-7	5.32948875974807e-4	5.911111821035053
cg08923669	chr16	420230	-	cg08923669	NA	NA	NA	NA	NA	NA	chr16:419860-420256	Island	MRPL28	NM_006428	5'UTR		DMR		16:359773-360737	16:420186-421216	Unclassified		-1.31395	-2.56166	-5.1079	5.139843853197618e-7	5.621830190999924e-4	5.855763015922603
cg15864601	chr17	259839	+	cg15864601	rs9911060	0.013901	NA	NA	NA	NA	chr17:259754-260306	Island	C17orf97	NM_001013672	TSS1500				17:260071-260753	17:259639-260248	Promoter_Associated		-0.610306	-5.56111	-5.10326	5.259446485985075e-7	5.733910233311969e-4	5.834982328255871
cg01074676	chr14	60601069	-	cg01074676	NA	NA	NA	NA	NA	NA		OpenSea	C14orf135	NM_022495	3'UTR								0.5305266267658673	2.9379859980996534	5.100525689031117	5.331020173352342e-7	5.780054481410053e-4	5.822771899160278
cg11657323	chr11	64116250	+	cg11657323	NA	NA	NA	NA	NA	NA	chr11:64112327-64112607	S_Shelf	CCDC88B	NM_032251	Body							TRUE	0.7363835593001515	0.8558215817033514	5.100325184433176	5.336311671090714e-7	5.780054481410053e-4	5.8218757056101555
cg11188429	chr17	80923572	+	cg11188429	NA	NA	NA	NA	NA	NA	chr17:80922368-80922812	S_Shore	B3GNTL1	NM_001009905	Body				17:78516827-78516889				0.7380856468106379	2.6254163049900034	5.08936	5.633555871566731e-7	6.062774863131919e-4	5.772912439841772
cg08207895	chr3	50388901	+	cg08207895	NA	NA	NA	NA	NA	NA	chr3:50387959-50388681	S_Shore	TUSC4;CYB561D2	NM_006545;NM_007022	TSS1500;Body					3:50387733-50388926	Promoter_Associated		-0.771794	-0.20805	-5.08674	5.706808197375163e-7	6.096390869436947e-4	5.761243815716551
cg12184886	chr17	73584029	-	cg12184886	NA	NA	NA	NA	NA	NA	chr17:73583838-73586337	Island	MYO15B	NR_003587	TSS200	high-CpG:71095432-71096174	DMR		17:71095472-71097932	17:73583709-73584042	Promoter_Associated_Cell_type_specific		-1.41055	-1.15272	-5.08395	5.785998235907807e-7	6.110089915145534e-4	5.748797024721673
cg03727433	chr11	92648898	+	cg03727433	NA	NA	NA	NA	NA	NA	chr11:92648683-92649103	Island							11:92288371-92288715				0.6285866295002139	3.6604872713481806	5.083915322106752	5.787055388043246e-7	6.110089915145534e-4	5.748632022909728
cg00655913	chr1	228633920	+	cg00655913	NA	NA	NA	NA	NA	NA	chr1:228633382-228634127	Island					RDMR	TRUE	1:226700014-226701068			TRUE	1.3976547152484822	-2.91159	5.081329529469384	5.861361672524325e-7	6.169083160331853e-4	5.737109241310938
cg05502439	chr12	50366280	+	cg05502439	rs2849266	7.65e-4	NA	NA	NA	NA		OpenSea	AQP6	NM_001652	TSS1500					12:50365814-50366594	Unclassified_Cell_type_specific		0.7497025073110314	2.7622144545544414	5.078760883922363	5.936088963222723e-7	6.228148261899152e-4	5.725667895121459
cg22216157	chr7	157643037	+	cg22216157	NA	NA	NA	NA	NA	NA		OpenSea	PTPRN2;PTPRN2;PTPRN2	NM_002847;NM_130842;NM_130843	Body;Body;Body				7:157335725-157335887				0.8379724485963185	0.8342378589683085	5.0742153079734775	6.07059459724296e-7	6.349367683513226e-4	5.705433116085969
cg07234876	chr8	600039	+	cg07234876	NA	NA	NA	NA	NA	NA	chr8:599904-600309	Island							8:589905-590858				1.6332245156781129	3.612153789224633	5.070413959123578	6.185338378974706e-7	6.449226880844048e-4	5.688523336897422
cg00817464	chr10	111662876	-	cg00817464	NA	NA	NA	NA	NA	NA		OpenSea	XPNPEP1;XPNPEP1;XPNPEP1	NR_030724;NM_020383;NM_001167604	Body;Body;Body			TRUE		10:111662848-111663145	Gene_Associated_Cell_type_specific		0.7895965035412114	2.4326665169870325	5.0664874599526835	6.30606224554677e-7	6.534388555025622e-4	5.67107
cg25152348	chr22	50946712	-	cg25152348	NA	NA	NA	NA	NA	NA	chr22:50946353-50947010	Island	NCAPH2;LMF2;NCAPH2;NCAPH2;NCAPH2	NM_152299;NM_033200;NM_152299;NM_014551;NM_014551	1stExon;TSS1500;5'UTR;5'UTR;1stExon	high-CpG:49293493-49293588			22:49292791-49293978	22:50945922-50946859	Promoter_Associated		-0.781132	-1.92632	-5.05969	6.520548159831421e-7	6.715061127245469e-4	5.6408671508347705
cg27436891	chrX	153524127	-	cg27436891	NA	NA	rs147411424	0.016275	rs147411424	0.016275	chrX:153523741-153524175	Island	TEX28;TKTL1;TKTL1;TKTL1;TKTL1	NM_001586;NM_001145933;NM_001145933;NM_012253;NM_012253	TSS1500;1stExon;5'UTR;5'UTR;1stExon				X:153177237-153177796				0.8522145648959598	3.112523615557304	5.058474504502103	6.559541600837609e-7	6.734496245682035e-4	5.635483715873063
cg01894875	chr1	2121521	-	cg01894875	NA	NA	NA	NA	NA	NA	chr1:2121017-2121818	Island	C1orf86;LOC100128003;C1orf86	NM_001146310;NR_024445;NM_182533	Body;Body;Body				1:2110741-2111949	1:2120661-2121970	Promoter_Associated		-0.958502	-1.70033	-5.05119	6.798593296937876e-7	6.937363364386044e-4	5.603165402690273
cg24699670	chr19	55660614	-	cg24699670	NA	NA	NA	NA	NA	NA		OpenSea	TNNT1;TNNT1;TNNT1	NM_003283;NM_001126133;NM_001126132	TSS200;TSS200;TSS200	low-CpG:60352385-60352533		TRUE					-0.638009	-4.07287	-5.04236	7.099332492479834e-7	7.110629546612875e-4	5.564088139548572
cg10189605	chr6	58287430	+	cg10189605	rs115901338	0.019114	NA	NA	NA	NA	chr6:58287429-58287828	Island	GUSBL2	NR_003660	Body				6:58395300-58395787				-0.609503	-3.71245	-5.04185	7.117109302843823e-7	7.110629546612875e-4	5.561830491837224
cg16595484	chr3	122512170	-	cg16595484	NA	NA	NA	NA	NA	NA	chr3:122512485-122512798	N_Shore	HSPBAP1	NM_024610	Body								0.7614336975791491	-2.52029	5.020863484430989	7.887064649481933e-7	7.741234905742978e-4	5.469110326489593
cg19499452	chr14	105830721	-	cg19499452	rs111572061	0.02882	NA	NA	NA	NA	chr14:105830605-105830846	Island	PACS2;PACS2	NM_015197;NM_001100913	Body;Body				14:104901554-104901952	14:105830295-105831084	Unclassified_Cell_type_specific	TRUE	-1.77302	-3.61444	-5.01948	7.940612548699e-7	7.771003850838631e-4	5.463003584755514
cg04861640	chr6	28234605	+	cg04861640	NA	NA	NA	NA	NA	NA	chr6:28234842-28235124	N_Shore	ZNF187;ZNF187;ZNF187	NM_001023560;NM_152736;NM_001111039	TSS200;TSS200;TSS200								0.7189082160225315	-2.8904	5.014212769276796	8.147394938125068e-7	7.950123465935189e-4	5.439802890439408
cg09085632	chr11	111637200	-	cg09085632	NA	NA	NA	NA	rs2850247	0.349294	chr11:111636594-111637214	Island	PPP2R1B;PPP2R1B	NM_002716;NM_181699	TSS200;TSS200	high-CpG:111141961-111142794			11:111141681-111142606	11:111636957-111637322	Promoter_Associated		-1.1838	-5.43122	-5.00504	8.520248329333088e-7	8.218110993043625e-4	5.399422977337782
cg11693508	chr17	37793320	-	cg11693508	NA	NA	NA	NA	NA	NA	chr17:37793265-37793722	Island	STARD3;STARD3;STARD3	NM_006804;NM_001165937;NM_001165938	TSS200;TSS200;TSS200				17:35046821-35047426	17:37792752-37794704	Promoter_Associated		0.6662354116757836	-2.54958	4.99843	8.798756937737178e-7	8.461899294785682e-4	5.370400011403483
cg23842158	chr2	240056024	-	cg23842158	NA	NA	NA	NA	NA	NA		OpenSea	HDAC4	NM_006037	Body				2:239720884-239721294				0.5724806408788785	5.312924510531776	4.997854144755481	8.823564301469108e-7	8.461899294785682e-4	5.3678596937398115
cg01073178	chr12	117537710	+	cg01073178	NA	NA	NA	NA	NA	NA	chr12:117536290-117537421	S_Shore	TESC;TESC;TESC	NM_017899;NR_031766;NM_001168325	TSS1500;TSS1500;TSS1500					12:117537481-117539601	Promoter_Associated	TRUE	-0.617116	-2.91455	-4.99559	8.921332258367567e-7	8.531215143469523e-4	5.357917312908551
cg20152304	chr10	13771107	+	cg20152304	NA	NA	NA	NA	NA	NA		OpenSea	FRMD4A	NM_018027	Body								1.1632185686732397	2.4402456683808933	4.9906730567989595	9.137236052265187e-7	8.688031876457093e-4	5.336342745715237
cg23660625	chr19	2038364	+	cg23660625	NA	NA	rs79401019	0.010426	rs79401019	0.010426	chr19:2038292-2038691	Island	MKNK2;MKNK2	NM_017572;NM_199054	Body;3'UTR				19:1989297-1989691				0.5067424303910645	3.0304293109513285	4.989732154690775	9.179125061223832e-7	8.703136720584449e-4	5.332216159021339
cg03561637	chr5	309484	-	cg03561637	NA	NA	NA	NA	NA	NA	chr5:309705-310136	N_Shore	AHRR;PDCD6	NM_020731;NM_013232	Body;Body			TRUE					0.8524489644847268	1.8494058999055176	4.988003921919964	9.256550155572134e-7	8.751754390732247e-4	5.3246382797957175
cg18068256	chr17	39577629	-	cg18068256	NA	NA	NA	NA	NA	NA		OpenSea	KRT37	NM_003770	Body							TRUE	0.5604046773012258	1.8896223603377174	4.982373292567659	9.513206307086304e-7	8.943883665590591e-4	5.29997
cg01727431	chr1	871057	+	cg01727431	NA	NA	NA	NA	NA	NA	chr1:869332-871872	Island	SAMD11	NM_152486	Body				1:859231-861716	1:870696-871225	Unclassified		0.7396196363557757	-0.883721	4.9747323291980186	9.872520579074127e-7	9.204131685830683e-4	5.266521745008529
cg14761246	chr3	182968758	+	cg14761246	NA	NA	NA	NA	NA	NA	chr3:182971429-182972635	N_Shelf	MCF2L2	NM_015078	Body								0.6213292381685571	3.8713208209545735	4.972646147131857	9.972879982141077e-7	9.267367087889304e-4	5.2573985811134545
cg22468497	chr19	54241421	+	cg22468497	rs13344262	0.016564	NA	NA	NA	NA		OpenSea	MIR518A2	NR_030213	TSS1500								0.5169248238296108	0.6152426200602463	4.955942489078896	1.0812769381884048e-6	9.88792308270405e-4	5.184471405548198
cg11057824	chr14	50471938	+	cg11057824	NA	NA	NA	NA	NA	NA	chr14:50470015-50470419	S_Shore	C14orf182	NM_001012706	Body								0.6857545297213976	2.0194627814554655	4.951426267100373	1.1051341272454278e-6	0.00100512	5.164790587241685
cg17475987	chr21	22370864	-	cg17475987	NA	NA	NA	NA	NA	NA	chr21:22369423-22370582	S_Shore	NCAM2;NCAM2	NM_004540;NM_004540	5'UTR;1stExon		DMR		21:21291439-21292801	21:22369802-22371118	Unclassified_Cell_type_specific	TRUE	1.220751705459791	-2.22204	4.949730105785734	1.1142248955794155e-6	0.00100724	5.157403087582953
cg01333788	chr1	35220814	-	cg01333788	NA	NA	NA	NA	NA	NA		OpenSea	GJB5	NM_005268	5'UTR								0.8634435645808549	1.3082814553718172	4.946577091993411	1.1313161555835243e-6	0.00101002	5.143676245802869
cg23395688	chr12	127386483	-	cg23395688	NA	NA	NA	NA	NA	NA		OpenSea						TRUE					1.1681276490693269	0.7045073879213559	4.943013332917588	1.1509388219101341e-6	0.00102179	5.128170385247266
cg12555719	chr19	54720832	-	cg12555719	NA	NA	NA	NA	NA	NA		OpenSea	LILRB3;LILRB3	NM_001081450;NM_006864	3'UTR;3'UTR								0.6318265663218476	3.32315	4.9321811389313215	1.2126220544599078e-6	0.00106948	5.081099551119122
cg16397342	chr12	4353119	+	cg16397342	NA	NA	NA	NA	NA	NA		OpenSea							12:4223184-4223490				0.7685533870968716	5.360908508239306	4.9319024030140906	1.2142506955594137e-6	0.00106948	5.079889505747303
cg13888593	chr2	74642470	-	cg13888593	NA	NA	NA	NA	NA	NA	chr2:74641733-74643350	Island	C2orf81	NM_001145054	Body			TRUE	2:74495379-74496858			TRUE	1.269181066486684	-0.159976	4.92188	1.2742209662949274e-6	0.00111061	5.036430184004004
cg02464608	chr3	122631723	-	cg02464608	NA	NA	NA	NA	NA	NA	chr3:122631722-122632854	Island	SEMA5B	NM_001031702	Body				3:124114413-124115521				0.9569882947417806	1.7692708645039443	4.910827500082215	1.3437024542971645e-6	0.00116209	4.98857
cg03719092	chr8	70744881	+	cg03719092	NA	NA	NA	NA	NA	NA	chr8:70744098-70747441	Island	SLCO5A1;SLCO5A1;SLCO5A1	NM_001146009;NM_030958;NM_001146008	1stExon;Body;1stExon				8:70906698-70908202	8:70744322-70744971	Promoter_Associated		1.1770514707440938	-1.25117	4.909172943524436	1.3544113541664642e-6	0.00116834	4.981417680397572
cg01564705	chr5	9175011	-	cg01564705	NA	NA	NA	NA	NA	NA		OpenSea	SEMA5A	NM_003966	Body			TRUE					0.9726200633129852	3.317468221945651	4.9081649765008075	1.3609756291551122e-6	0.00117053	4.977060025897952
cg13283845	chr8	144367265	+	cg13283845	NA	NA	NA	NA	NA	NA	chr8:144365642-144366028	S_Shore							8:144438296-144438823	8:144366720-144367644	Unclassified		0.7697005924688204	-0.899603	4.904545749970595	1.384799537372583e-6	0.00118236	4.961419792103634
cg04599941	chr5	9122871	+	cg04599941	rs17238053	1.22e-4	NA	NA	NA	NA		OpenSea	SEMA5A	NM_003966	Body				5:9175824-9175875				0.9698939833011944	4.100726139396885	4.903772537010526	1.389941230861151e-6	0.00118373	4.9580797142421975
cg17995495	chr7	150174507	+	cg17995495	NA	NA	NA	NA	NA	NA		OpenSea	GIMAP8	NM_175571	Body				7:149805409-149805593				0.7798842201666126	3.2319742245215686	4.901021098069876	1.408387587806265e-6	0.00118914	4.946197952192193
cg25032094	chr17	73583839	-	cg25032094	NA	NA	NA	NA	NA	NA	chr17:73583838-73586337	Island	MYO15B	NR_003587	TSS1500	high-CpG:71095432-71096174				17:73583709-73584042	Promoter_Associated_Cell_type_specific		-1.3303	-0.800697	-4.90093	1.4089786982671667e-6	0.00118914	4.945819788114187
cg12228919	chr15	44955936	+	cg12228919	NA	NA	NA	NA	NA	NA	chr15:44955291-44955983	Island	SPG11;SPG11	NM_001160227;NM_025137	TSS200;TSS200				15:42742584-42743275	15:44954821-44956641	Promoter_Associated		-0.629569	-4.10701	-4.90071	1.4105079441381707e-6	0.00118914	4.944842187663662
cg26257814	chr19	50553708	-	cg26257814	NA	NA	NA	NA	NA	NA	chr19:50554012-50554492	N_Shore	FLJ26850	NR_027257	TSS1500					19:50553503-50554623	Unclassified	TRUE	-1.27966	-4.4161	-4.89819	1.4276133371836479e-6	0.00119753	4.933979083791851
cg21427119	chr20	30132790	+	cg21427119	NA	NA	NA	NA	NA	NA	chr20:30135076-30135292	N_Shelf	HM13;HM13;HM13	NM_178580;NM_030789;NM_178581	Body;Body;Body					20:30132726-30132795	Gene_Associated		0.8257961188150632	0.8890614770483153	4.8899651963887685	1.4849205123413543e-6	0.00123575	4.898513168694452
cg08354165	chr2	2940403	-	cg08354165	NA	NA	NA	NA	NA	NA		OpenSea							2:2918596-2919661				0.5985752690639421	1.8393028035936667	4.8798282541928035	1.558608241824809e-6	0.00128172	4.854874737123154
cg02354207	chr2	3685563	+	cg02354207	NA	NA	NA	NA	NA	NA	chr2:3688204-3688539	N_Shelf	COLEC11;COLEC11	NM_024027;NM_199235	Body;Body				2:3663269-3663727				0.5978874179389195	2.5448048065953417	4.875192822227259	1.5934684967320473e-6	0.00130398	4.834946125485349
cg17605604	chr5	102612899	+	cg17605604	NA	NA	NA	NA	NA	NA		OpenSea	C5orf30	NM_033211	3'UTR								0.7192194947946937	0.7147254169745746	4.856638239670925	1.740691460237177e-6	0.00140386	4.755342563147721
cg10218876	chr19	55660625	-	cg10218876	NA	NA	NA	NA	NA	NA		OpenSea	TNNT1;TNNT1;TNNT1	NM_003283;NM_001126133;NM_001126132	TSS200;TSS200;TSS200	low-CpG:60352385-60352533		TRUE					-0.693046	-4.51659	-4.85539	1.751067719477404e-6	0.00140883	4.749989490725524
cg18760194	chr8	35186363	-	cg18760194	NA	NA	NA	NA	NA	NA		OpenSea	UNC5D	NM_080872	Body			TRUE					0.9611043397293716	1.816579864992911	4.849360837406193	1.8019464006661635e-6	0.00144283	4.724193430153694
cg02949111	chr16	788184	-	cg02949111	NA	NA	NA	NA	NA	NA	chr16:787070-787327	S_Shore	NARFL	NM_022493	Body								0.6866072676265625	1.411175636626729	4.843791853256797	1.8502205307096042e-6	0.00147093	4.700384432057181
cg06860422	chr16	788079	+	cg06860422	NA	NA	NA	NA	NA	NA	chr16:787070-787327	S_Shore	NARFL	NM_022493	Body								1.0689275589850469	2.4690785231769494	4.838964965976257	1.8930690111584905e-6	0.00149535	4.679767527723893
cg00706207	chr10	7714954	-	cg00706207	rs56376525	0.018282	NA	NA	NA	NA		OpenSea							10:7754932-7754993				0.999065	1.7487029780364816	4.834620208521504	1.9324548300829834e-6	0.00151471	4.661225352561864
cg23554932	chr8	7210524	-	cg23554932	NA	NA	rs144782386	0.027	NA	NA	chr8:7212487-7212890	N_Shore	FAM66B	NR_027423	Body								0.7914412642299097	0.6732876404217581	4.832940105206704	1.947896106486368e-6	0.00152325	4.654059074506177
cg20568402	chr13	114126476	+	cg20568402	NA	NA	NA	NA	NA	NA		OpenSea	DCUN1D2	NM_001014283	Body				13:113174406-113174497				0.7477883690861354	2.8459343450171835	4.829399727240066	1.980825077918596e-6	0.00153991	4.63897
cg09967834	chr17	58157213	-	cg09967834	NA	NA	NA	NA	NA	NA	chr17:58156010-58156427	S_Shore	HEATR6	NM_022070	TSS1500								0.7594359693794148	2.0389256556410427	4.829168004524034	1.982998941835146e-6	0.00153991	4.637977599860806
cg19761014	chr17	28927070	-	cg19761014	rs28710152	0.031993	NA	NA	NA	NA	chr17:28927092-28928454	N_Shore	LRRC37B2	NR_015341	Body					17:28926734-28928525	Promoter_Associated		-0.521602	-4.36221	-4.8272	2.001546086252642e-6	0.00154823	4.629595581908374
cg27632959	chr1	35220839	-	cg27632959	NA	NA	NA	NA	NA	NA		OpenSea	GJB5	NM_005268	5'UTR								0.5512007147770482	-0.0489636	4.819819199860888	2.0726476168817196e-6	0.00159472	4.5981686738791545
cg21535655	chr11	58601627	+	cg21535655	NA	NA	NA	NA	NA	NA		OpenSea	GLYATL2	NM_145016	3'UTR								0.9976477186415964	1.655540682021075	4.816715237054878	2.1032673966495376e-6	0.00161457	4.584966414270241
cg09068086	chr2	110970204	+	cg09068086	NA	NA	NA	NA	NA	NA	chr2:110969852-110970222	Island	NCRNA00116	NR_027063	Body				2:110327031-110327572	2:110969114-110970652	NonGene_Associated	TRUE	1.686685598722834	-1.36146	4.81187	2.1518990154289316e-6	0.00164436	4.564389123309267
cg18739887	chr10	109675284	-	cg18739887	NA	NA	NA	NA	NA	NA	chr10:109674196-109674964	S_Shore											0.9227093476151484	1.973981731194041	4.794390320935906	2.3367080887382033e-6	0.00176145	4.490230861522766
cg10366439	chr2	110970249	-	cg10366439	NA	NA	NA	NA	NA	NA	chr2:110969852-110970222	S_Shore	NCRNA00116	NR_027063	Body				2:110327031-110327572	2:110969114-110970652	NonGene_Associated	TRUE	1.3403318408414708	-1.47327	4.786151574317915	2.4290109097001016e-6	0.00181064	4.45537
cg25116269	chr2	55509523	+	cg25116269	NA	NA	NA	NA	NA	NA	chr2:55509233-55509720	Island	PRDXDD1P	NR_027258	Body				2:55362738-55363224	2:55509071-55509960	Promoter_Associated	TRUE	-0.719815	-3.47821	-4.78473	2.445345021642111e-6	0.00181532	4.449336764427644
cg16237529	chr16	900745	+	cg16237529	NA	NA	NA	NA	NA	NA	chr16:900440-901043	Island							16:840212-841025				0.6637920273492416	1.8516391370218805	4.783639765065002	2.4578441442696665e-6	0.00181532	4.4447490861381045
cg12797157	chr11	64116165	-	cg12797157	NA	NA	NA	NA	NA	NA	chr11:64112327-64112607	S_Shelf	CCDC88B	NM_032251	Body							TRUE	0.8335509314062203	1.3664292568832916	4.779738813339045	2.503278395181973e-6	0.00183736	4.4282677670345905
cg20316284	chr22	38794946	+	cg20316284	NA	NA	NA	NA	NA	NA	chr22:38793732-38795370	Island	LOC400927	NR_002821	TSS200				22:37123696-37125314	22:38794732-38795071	Promoter_Associated		0.7344404095399658	-2.10264	4.775362830250294	2.5552085289786607e-6	0.00186321	4.409793552627297
cg03337263	chr13	35574522	+	cg03337263	NA	NA	NA	NA	NA	NA		OpenSea	NBEA	NM_015678	Body								0.6845336152335622	2.595525399338716	4.774300938491721	2.567965728700343e-6	0.00186817	4.405312779978457
cg01362358	chr17	58117360	+	cg01362358	NA	NA	NA	NA	NA	NA	chr17:58119752-58120428	N_Shelf											0.7643148915695279	-0.537804	4.770804195944297	2.6104096266672587e-6	0.00188295	4.390564081380802
cg10330839	chr19	41115766	+	cg10330839	NA	NA	NA	NA	NA	NA	chr19:41115445-41115767	Island	LTBP4;LTBP4;LTBP4	NM_001042545;NM_001042544;NM_003573	Body;Body;Body				19:45807326-45807980	19:41114969-41116918	Unclassified		0.6433991924597139	-2.8109	4.764013848987683	2.694770571979633e-6	0.00192389	4.361950678579028
cg08438366	chr20	37230612	+	cg08438366	rs148622368	0.0275	NA	NA	NA	NA	chr20:37230523-37230742	Island	C20orf95	NM_001164431	1stExon				20:36663743-36664108				0.6630548689069597	-1.66113	4.763857863659518	2.696739010971433e-6	0.00192389	4.361293803997281
cg01382768	chr7	68326122	-	cg01382768	NA	NA	NA	NA	NA	NA		OpenSea							7:67964040-67964083				0.5538035194732797	3.9714752382116765	4.763469314808222	2.701648283620234e-6	0.00192389	4.359657656452514
cg24440658	chr10	82295723	+	cg24440658	NA	NA	NA	NA	NA	NA	chr10:82295501-82296192	Island					DMR		10:82285482-82286154	10:82295233-82296677	Promoter_Associated	TRUE	-1.42031	-1.51045	-4.76265	2.712033181809594e-6	0.00192718	4.356206412212103
cg17165241	chr11	400385	+	cg17165241	NA	NA	NA	NA	NA	NA	chr11:400096-400757	Island	PKP3	NM_007183	Body				11:390097-393791	11:400119-400419	Unclassified	TRUE	0.9745929304854178	3.0909754148116515	4.754766693160341	2.8138882061592723e-6	0.00197441	4.323042444227159
cg07936336	chr17	11147783	-	cg07936336	NA	NA	NA	NA	NA	NA	chr17:11143487-11145416	S_Shelf	SHISA6	NM_207386	Body		RDMR						0.923883	2.300244520403358	4.745055352528999	2.944440552534863e-6	0.00204737	4.282252861941185
cg09339841	chr2	234649204	+	cg09339841	NA	NA	NA	NA	NA	NA	chr2:234652246-234652720	N_Shelf	UGT1A10;UGT1A6;UGT1A8;UGT1A4;UGT1A3;UGT1A6;UGT1A9;UGT1A7;UGT1A5	NM_019075;NM_205862;NM_019076;NM_007120;NM_019093;NM_001072;NM_021027;NM_019077;NM_019078	Body;Body;Body;Body;Body;Body;Body;Body;Body								0.7202439825019117	2.5558470109125153	4.735491374012551	3.0787027205254793e-6	0.00212022	4.242154126926167
cg10810752	chr1	47691160	-	cg10810752	NA	NA	NA	NA	NA	NA	chr1:47690980-47691727	Island	TAL1	NM_003189	Body		DMR	TRUE	1:47463421-47464314	1:47690950-47691551	Unclassified_Cell_type_specific		-1.05171	-4.61636	-4.73115	3.1415310883348224e-6	0.00214751	4.223988524746108
cg25120210	chr4	3464653	-	cg25120210	NA	NA	NA	NA	NA	NA	chr4:3464799-3465440	N_Shore	DOK7;DOK7	NM_001164673;NM_173660	TSS1500;TSS1500					4:3464628-3465008	Unclassified_Cell_type_specific	TRUE	0.5973829411556276	-1.30507	4.727362620719562	3.197434337163794e-6	0.00217118	4.2081289674867275
cg19476426	chr14	88630031	+	cg19476426	NA	NA	NA	NA	NA	NA		OpenSea											1.0368417608729463	1.9567249356618992	4.727317312064311	3.1981083282014296e-6	0.00217118	4.2079394601094595
cg01567754	chr14	102965555	+	cg01567754	NA	NA	NA	NA	NA	NA		OpenSea	TECPR2	NM_014844	3'UTR				14:102035079-102035309	14:102965506-102965774	Unclassified_Cell_type_specific		0.5122845559819478	3.233086379843152	4.724488270160326	3.2404638911190544e-6	0.00219548	4.196109923190983
cg25365214	chr10	81070954	-	cg25365214	NA	NA	NA	NA	NA	NA		OpenSea	ZMIZ1	NM_020338	Body				10:80740291-80740961				0.5771315699637201	5.415258670364586	4.720332849357402	3.303658297269808e-6	0.00223225	4.178745518520783
cg22216757	chr13	112321270	+	cg22216757	NA	NA	NA	NA	NA	NA	chr13:112320824-112321129	S_Shore							13:111118584-111119441				0.606421	3.8423801788323626	4.71864	3.3297465535704715e-6	0.00224235	4.171674011672119
cg06521148	chr11	60525133	-	cg06521148	NA	NA	NA	NA	NA	NA		OpenSea	MS4A15;MS4A15	NM_001098835;NM_152717	5'UTR;5'UTR				11:60281279-60281838	11:60523966-60525215	Unclassified_Cell_type_specific		0.5495696621003038	-0.0198519	4.714011495762579	3.4020723836585252e-6	0.00227408	4.152356133925016
cg05182265	chr7	156933206	+	cg05182265	NA	NA	NA	NA	NA	NA	chr7:156931422-156932075	S_Shore	UBE3C	NM_014671	Body			TRUE					0.909768	0.47651439271047114	4.711942569935682	3.4348911051243704e-6	0.00228557	4.143725896192663
cg01596870	chr19	55963115	+	cg01596870	NA	NA	NA	NA	NA	NA	chr19:55962482-55964247	Island					DMR		19:60654307-60655599	19:55962317-55964243	Unclassified_Cell_type_specific		0.574406	-2.25051	4.711132640293148	3.447821593510683e-6	0.00228808	4.140348298477338
cg02190985	chr10	125852191	-	cg02190985	NA	NA	NA	NA	rs7091055	0.42151	chr10:125851151-125853233	Island				high-CpG:125841840-125842253	DMR		10:125841171-125843223	10:125852127-125852447	Unclassified_Cell_type_specific	TRUE	-1.13122	-4.58174	-4.71085	3.4523362517486165e-6	0.00228808	4.139172007783738
cg18791223	chr7	157985780	-	cg18791223	NA	NA	NA	NA	NA	NA		OpenSea	PTPRN2;PTPRN2;PTPRN2	NM_002847;NM_130842;NM_130843	Body;Body;Body				7:157678478-157678608				0.9619813753255215	2.5240702069573446	4.709604591147157	3.4723445338921394e-6	0.00229226	4.133977370022759
cg16928487	chr17	17741425	-	cg16928487	NA	NA	NA	NA	NA	NA	chr17:17743412-17743988	N_Shore	SREBF1;SREBF1	NM_001005291;NM_004176	TSS1500;TSS1500								0.6126249878258722	-0.337442	4.709029078664241	3.481624118835047e-6	0.00229386	4.131578346789567
cg05693864	chr5	844184	-	cg05693864	NA	NA	rs137880056	0.1364	rs142391726	0.1378	chr5:843458-843767	S_Shore	ZDHHC11	NM_024786	Body				5:896459-897595				-1.04397	2.201219086303373	-4.70773	3.502624361255554e-6	0.00230316	4.126172814015371
cg18045973	chr5	3269604	+	cg18045973	NA	NA	NA	NA	NA	NA		OpenSea							5:3322604-3322831				1.203825573739108	4.116758290324649	4.70492	3.5486242718193323e-6	0.00232773	4.114445003705786
cg25874119	chr1	228633904	+	cg25874119	NA	NA	NA	NA	NA	NA	chr1:228633382-228634127	Island					RDMR	TRUE	1:226700014-226701068				1.2945155566438231	-2.80594	4.704597062877557	3.5538902205258415e-6	0.00232773	4.113112174035033
cg02245020	chr7	143580147	-	cg02245020	NA	NA	NA	NA	NA	NA	chr7:143582125-143582610	N_Shore	FAM115A	NM_014719	5'UTR							TRUE	1.4462541671864209	0.73878	4.692304590955278	3.7619599920895634e-6	0.00243071	4.061975542553267
cg17767099	chr19	1009048	+	cg17767099	NA	NA	NA	NA	NA	NA	chr19:1007551-1012222	Island	GRIN3B	NM_138690	Body		DMR		19:959643-960617	19:1008925-1009067	Gene_Associated_Cell_type_specific		0.5775909357186262	0.5697263598305342	4.690040961715799	3.801532719651953e-6	0.00245155	4.052571754544344
cg02545583	chr5	165751842	+	cg02545583	NA	NA	NA	NA	NA	NA		OpenSea						TRUE		5:165751827-165751982	Unclassified_Cell_type_specific		1.0763747378925277	-0.315068	4.687618523863187	3.844325389672734e-6	0.0024649	4.0425126746563755
cg26127025	chr5	2703138	-	cg26127025	NA	NA	NA	NA	NA	NA		OpenSea							5:2756129-2756427				1.0764050100590339	2.3411957691134515	4.686863628924155	3.857755171472332e-6	0.00246878	4.039378942096217
cg06441024	chr8	43059519	-	cg06441024	NA	NA	NA	NA	NA	NA	chr8:43059755-43059973	N_Shore							8:43178594-43179118				0.5167647312940904	1.619175736092071	4.681835108388386	3.948372711455103e-6	0.00251714	4.018515858028643
cg05413277	chr2	74642087	+	cg05413277	NA	NA	NA	NA	NA	NA	chr2:74641733-74643350	Island	C2orf81	NM_001145054	Body			TRUE	2:74495379-74496858			TRUE	0.8649303489196133	-0.397615	4.677866196186358	4.02133810228266e-6	0.00254668	4.002063032158805
cg04325130	chr13	112507698	-	cg04325130	NA	NA	NA	NA	NA	NA		OpenSea						TRUE	13:111555589-111555794				0.8109476072986479	-0.301745	4.677661137989724	4.025142972302516e-6	0.00254668	4.001213314411995
cg01847719	chr11	34460557	+	cg01847719	NA	NA	NA	NA	NA	NA	chr11:34460165-34460857	Island	CAT;CAT	NM_001752;NM_001752	1stExon;5'UTR	high-CpG:34416997-34417142			11:34416742-34417400	11:34459913-34461105	Promoter_Associated		-0.675746	-5.78163	-4.67649	4.047032726623638e-6	0.0025557	3.9963404110167247
cg11350680	chr20	23471627	-	cg11350680	NA	NA	NA	NA	NA	NA		OpenSea	CST8	NM_005492	TSS200								0.689776	2.976783604306627	4.67569	4.061882489091918e-6	0.00256025	3.9930497173777315
cg20679052	chr10	81070469	+	cg20679052	NA	NA	NA	NA	NA	NA		OpenSea	ZMIZ1	NM_020338	Body				10:80740291-80740961				0.6881164478057336	4.473595235930277	4.673377517875179	4.10542235416434e-6	0.00258152	3.9834704388392286
cg25301532	chr20	43378953	-	cg25301532	rs75424185	0.026545	NA	NA	NA	NA	chr20:43378668-43379438	Island	KCNK15	NM_022358	Body				20:42812083-42812847	20:43378122-43379077	Unclassified_Cell_type_specific	TRUE	-1.22345	2.6068946825890693	-4.66468	4.273140510806084e-6	0.00263874	3.9474993171291572
cg02753404	chr15	95258951	+	cg02753404	NA	NA	NA	NA	NA	NA		OpenSea						TRUE					0.847416	2.433803664576479	4.659601419737884	4.37417730405717e-6	0.00267597	3.926507047457962
cg11974158	chr10	117586620	-	cg11974158	rs78862034	0.01086	NA	NA	NA	NA		OpenSea	ATRNL1	NM_207303	Body			TRUE					1.0699456310796238	2.4380337467106448	4.6572437456750055	4.421837054125539e-6	0.00269427	3.9167731272036903
cg12426234	chr21	22370347	-	cg12426234	NA	NA	NA	NA	NA	NA	chr21:22369423-22370582	Island	NCAM2	NM_004540	TSS1500		DMR		21:21291439-21292801	21:22369802-22371118	Unclassified_Cell_type_specific	TRUE	1.5486832376655852	-1.92152	4.656967257314272	4.427458803139007e-6	0.00269427	3.9156319001514266
cg20849176	chrX	102024057	-	cg20849176	rs2499827	0.016851	NA	NA	NA	NA	chrX:102024034-102024255	Island				low-CpG:101910713-101910793			X:101910713-101910897	X:102023836-102024291	Promoter_Associated	TRUE	0.5442398360137568	-3.00162	4.653646499235004	4.495518091186389e-6	0.00272085	3.9019299060025503
cg03225210	chr7	143579951	-	cg03225210	NA	NA	NA	NA	NA	NA	chr7:143582125-143582610	N_Shelf	FAM115A	NM_014719	5'UTR				7:143210407-143211051			TRUE	1.6752613969611985	1.0109505192926853	4.647688831699694	4.620150966524182e-6	0.00278955	3.877369303151303
cg02900253	chr1	6673709	+	cg02900253	NA	NA	NA	NA	NA	NA	chr1:6672786-6675741	Island	PHF13	NM_153812	TSS200	high-CpG:6595996-6596478			1:6595396-6598328	1:6673235-6673921	Promoter_Associated		0.505474	-1.79572	4.647417259340428	4.625910659286654e-6	0.00278955	3.8762504053721294
cg21486944	chr6	28411378	+	cg21486944	NA	NA	NA	NA	NA	NA		OpenSea	ZSCAN23	NM_001012455	TSS200		DMR		6:28518971-28519358	6:28410827-28411545	Unclassified	TRUE	1.3325411559448397	-1.21327	4.645940662513821	4.657348375094289e-6	0.00279855	3.870167733974272
cg01995067	chr16	863240	+	cg01995067	rs79943061	0.037326	NA	NA	NA	NA	chr16:863278-863917	N_Shore	PRR25	NM_001013638	Body			TRUE	16:803241-803967				-0.823031	0.567873	-4.64534	4.67025900094422e-6	0.00280128	3.8676816672584966
cg06745566	chr2	106927102	-	cg06745566	NA	NA	NA	NA	NA	NA		OpenSea							2:106293460-106293753				0.5342221312481449	3.9163228326256907	4.641062686652405	4.762670767123345e-6	0.0028465	3.8500856549385887
cg21841501	chr12	131978710	-	cg21841501	NA	NA	NA	NA	NA	NA	chr12:131977468-131977843	S_Shore							12:130544661-130545119				0.9896256579282943	3.9660030315982158	4.6327201131044475	4.948127972885492e-6	0.00293117	3.81578
cg02582520	chr19	1009172	+	cg02582520	rs74549450	0.0243	NA	NA	NA	NA	chr19:1007551-1012222	Island	GRIN3B	NM_138690	Body			TRUE	19:959643-960617				0.6520070880040194	0.3710699960615974	4.62906	5.031734037180413e-6	0.00296303	3.800739590265554
cg12205435	chr5	138714322	-	cg12205435	NA	NA	NA	NA	NA	NA	chr5:138713814-138714340	Island	SLC23A1;SLC23A1	NM_152685;NM_005847	Body;Body				5:138741714-138742222				0.5197293043511211	2.685856664448917	4.628814685466285	5.037313941550798e-6	0.00296303	3.7997444934044218
cg16203607	chr17	62500946	-	cg16203607	NA	NA	NA	NA	NA	NA	chr17:62501479-62503566	N_Shore	DDX5	NM_004396	Body		RDMR						0.6067318112699824	-3.66979	4.627878410456534	5.058923645281284e-6	0.00296532	3.795901116020543
cg02842227	chr21	22370444	-	cg02842227	NA	NA	NA	NA	NA	NA	chr21:22369423-22370582	Island	NCAM2	NM_004540	TSS200				21:21291439-21292801	21:22369802-22371118	Unclassified_Cell_type_specific		1.5571056696370664	-2.61403	4.626723714228227	5.0856973710207415e-6	0.00297489	3.791162077114217
cg15642854	chr10	82295864	+	cg15642854	NA	NA	NA	NA	NA	NA	chr10:82295501-82296192	Island					DMR		10:82285482-82286154	10:82295233-82296677	Promoter_Associated	TRUE	-1.51371	-2.05391	-4.62596	5.103541483301527e-6	0.00297584	3.7880174898666947
cg08795170	chr5	108746307	+	cg08795170	rs75432678	0.034269	NA	NA	NA	NA	chr5:108744926-108745640	S_Shore	PJA2	NM_014819	TSS1500					5:108745616-108746328	Promoter_Associated		0.5142179834544093	-3.90122	4.624913496907744	5.127944900491299e-6	0.00298487	3.783734798139651
cg08667024	chr3	149219783	+	cg08667024	NA	NA	NA	NA	NA	NA		OpenSea	TM4SF4	NM_004617	Body			TRUE					0.7619181218990908	1.0410809402213497	4.620089954518904	5.2421721831103506e-6	0.00302505	3.7639565144192595
cg03408556	chr1	247274709	-	cg03408556	NA	NA	NA	NA	NA	NA	chr1:247274585-247275757	Island	C1orf229;C1orf229	NM_207401;NM_207401	1stExon;3'UTR				1:245341222-245342380	1:247273921-247275897	Unclassified_Cell_type_specific		-0.601746	-4.90768	-4.61885	5.2718619064892555e-6	0.00303695	3.7588865736912194
cg08468913	chr3	122632352	+	cg08468913	NA	NA	NA	NA	NA	NA	chr3:122631722-122632854	Island	SEMA5B	NM_001031702	Body				3:124114413-124115521				0.8188806556168476	1.6611832679488392	4.615788375610918	5.346098574490235e-6	0.00307442	3.7463339284684523
cg19305545	chr1	3548894	+	cg19305545	NA	NA	NA	NA	NA	NA		OpenSea	WDR8	NM_017818	Body			TRUE	1:3538503-3538990				0.935462	3.719960383083823	4.599280723794889	5.763610474124499e-6	0.00322851	3.6788412087759266
cg23221557	chrX	25025714	+	cg23221557	NA	NA	NA	NA	NA	NA	chrX:25025211-25025715	Island	ARX	NM_139058	Body				X:24935141-24935636				0.6020573729085815	-1.26712	4.586337968182421	6.112695304770623e-6	0.00336495	3.626074148592405
cg09674469	chr1	247803688	+	cg09674469	NA	NA	NA	NA	NA	NA	chr1:247802738-247803141	S_Shore							1:245870260-245870330				0.9417112866527941	2.2848442783247727	4.579052817570051	6.318028837897045e-6	0.00344961	3.5964310727236306
cg14487805	chr17	3433970	-	cg14487805	NA	NA	NA	NA	NA	NA	chr17:3435953-3436164	N_Shore	TRPV3	NM_145068	Body							TRUE	-0.819248	0.5246866909641612	-4.57794	6.3500946505064015e-6	0.00345585	3.591889326347925
cg04421595	chr17	2593610	+	cg04421595	NA	NA	NA	NA	NA	NA	chr17:2593028-2594044	Island	KIAA0664	NM_015229	3'UTR				17:2539512-2541298				0.6160953508200852	3.1552674806450183	4.574697739066333	6.4439247787186195e-6	0.00348989	3.5787304027447053
cg01579052	chr16	788035	+	cg01579052	NA	NA	NA	NA	NA	NA	chr16:787070-787327	S_Shore	NARFL	NM_022493	Body								0.8548248754016393	1.6868480028729709	4.565261871906263	6.725013375726555e-6	0.00363037	3.540430932222989
cg09896999	chr7	6746977	-	cg09896999	NA	NA	NA	NA	NA	NA	chr7:6745867-6746716	S_Shore	ZNF12;ZNF12	NM_016265;NM_006956	TSS1500;TSS1500					7:6745613-6747241	Unclassified		0.7735058165476303	-3.11459	4.5644831735848035	6.748729082904024e-6	0.00363146	3.5372733992858514
cg17814479	chr4	155056945	-	cg17814479	NA	NA	NA	NA	NA	NA		OpenSea							4:155276294-155276429				0.7399719679936333	4.20333	4.563970661099397	6.764381750013433e-6	0.00363404	3.535195481268955
cg13055001	chr11	67169813	+	cg13055001	NA	NA	NA	NA	NA	NA	chr11:67168616-67169098	S_Shore	PPP1CA;PPP1CA;PPP1CA	NM_002708;NM_206873;NM_001008709	TSS1500;TSS1500;TSS1500					11:67168258-67169974	Promoter_Associated		0.706239	-2.60783	4.559153623766132	6.913212846076803e-6	0.00367857	3.51568
cg12425861	chr14	105830606	-	cg12425861	NA	NA	NA	NA	NA	NA	chr14:105830605-105830846	Island	PACS2;PACS2	NM_015197;NM_001100913	Body;Body				14:104901554-104901952	14:105830295-105831084	Unclassified_Cell_type_specific		-1.40256	-2.9076	-4.55382	7.081644557172754e-6	0.0037503	3.494087246244902
cg04662039	chr7	158038720	+	cg04662039	NA	NA	NA	NA	NA	NA	chr7:158037708-158038048	S_Shore	PTPRN2;PTPRN2;PTPRN2	NM_002847;NM_130842;NM_130843	Body;Body;Body				7:157731452-157731495				1.1480296131400287	3.15438	4.552489270123833	7.124313280692947e-6	0.00376694	3.4887000859088086
cg08963360	chr5	4644421	+	cg08963360	NA	NA	NA	NA	NA	NA		OpenSea							5:4697202-4697514				1.0052211085593628	0.6380766059479397	4.551834563656903	7.1453825029072575e-6	0.00377212	3.4860519104889107
cg01112020	chr2	239008986	+	cg01112020	NA	NA	NA	NA	NA	NA	chr2:239009072-239009361	N_Shore	ESPNL;ESPNL	NM_194312;NM_194312	1stExon;5'UTR					2:239008919-239009082	Unclassified_Cell_type_specific		0.5555107063755241	-0.759644	4.548726089724954	7.24623581981796e-6	0.00380522	3.473483296950411
cg02611989	chr16	64943690	+	cg02611989	NA	NA	NA	NA	NA	NA		OpenSea						TRUE					0.964649	2.6761098888138397	4.548502172366951	7.253553266771873e-6	0.00380522	3.472578218597663
cg01513157	chr16	82031434	+	cg01513157	rs11443	2.12e-4	NA	NA	NA	NA		OpenSea	SDR42E1	NM_145168	3'UTR			TRUE					-0.905802	1.0236757940173566	-4.53852	7.587023456218538e-6	0.00394308	3.432275681538602
cg10375954	chr1	6419608	+	cg10375954	NA	NA	NA	NA	NA	NA		OpenSea	ACOT7;ACOT7;ACOT7;ACOT7	NM_181864;NM_181865;NM_181866;NM_007274	Body;Body;TSS1500;Body			TRUE		1:6418887-6420276	Promoter_Associated	TRUE	0.798232	0.27629237746481883	4.538260623654411	7.595927166618755e-6	0.00394308	3.431224125307118
cg02129159	chr17	25309294	+	cg02129159	NA	NA	rs116254612	0.011729	rs116254612	0.011729	chr17:25309005-25309299	Island											0.6372431546168947	3.0758008416095683	4.53818	7.598809403542983e-6	0.00394308	3.4308839890588683
cg09545109	chr3	50388910	+	cg09545109	NA	NA	NA	NA	NA	NA	chr3:50387959-50388681	S_Shore	TUSC4;CYB561D2	NM_006545;NM_007022	TSS1500;Body					3:50387733-50388926	Promoter_Associated		-0.587599	0.035313453602127426	-4.53739	7.6258603992766945e-6	0.00395099	3.427697963843089
cg03339717	chr7	157503488	-	cg03339717	rs57929406	0.030843	NA	NA	NA	NA	chr7:157503469-157504144	Island	PTPRN2;PTPRN2;PTPRN2	NM_002847;NM_130842;NM_130843	Body;Body;Body				7:157196209-157196897				0.6530277078496627	2.030615110266851	4.5309411724244475	7.850064048992283e-6	0.00402972	3.401720023366387
cg09415148	chr2	108442124	+	cg09415148	NA	NA	NA	NA	NA	NA	chr2:108443279-108446501	N_Shore	LOC729121;RGPD4	NR_024439;NM_182588	Body;TSS1500								0.5932012082102099	3.204281925695002	4.530508814822624	7.86532833754156e-6	0.00403137	3.3999785541688077
cg16595458	chr7	147682984	-	cg16595458	NA	NA	NA	NA	NA	NA		OpenSea	MIR548F3;CNTNAP2	NR_031644;NM_014141	Body;Body			TRUE					1.0167147384078201	0.36852448546662386	4.525136168149018	8.057400793722638e-6	0.00410468	3.3783507352557027
cg16154810	chr22	47135258	-	cg16154810	NA	NA	NA	NA	NA	NA		OpenSea	CERK	NM_022766	TSS1500					22:47135007-47135384	Promoter_Associated		0.5724413146229594	-1.04437	4.5229	8.138715411735926e-6	0.00412704	3.3693499817276233
cg07745373	chr11	58941415	-	cg07745373	NA	NA	NA	NA	NA	NA	chr11:58939046-58940308	S_Shore	DTX4	NM_015177	Body								0.6516650513046438	-2.21018	4.522572560836155	8.150628572173064e-6	0.00412704	3.3680388933220726
cg20337996	chr12	124780809	-	cg20337996	NA	NA	NA	NA	NA	NA	chr12:124780105-124780306	S_Shore	FAM101A	NM_181709	5'UTR				12:123346762-123346992			TRUE	0.9122450256794233	-1.76406	4.521265161748582	8.198570949416036e-6	0.00413879	3.362782025029192
cg10941189	chr8	144364652	-	cg10941189	NA	NA	NA	NA	NA	NA	chr8:144365642-144366028	N_Shore							8:144435054-144436225	8:144363195-144364954	Promoter_Associated		0.6106033747757742	2.7227555502412395	4.520248134252151	8.236052398034356e-6	0.00415145	3.3586936380481838
cg19041857	chr6	27730383	-	cg19041857	rs17750747	0.033102	NA	NA	NA	NA		OpenSea					RDMR		6:27838231-27838564				0.7314061208052364	2.668963422605431	4.519278363697799	8.271945350062231e-6	0.0041608	3.3547959854896146
cg01260502	chr7	150217081	-	cg01260502	NA	NA	NA	NA	NA	NA		OpenSea	GIMAP7	NM_153236	Body								0.5378659652195045	3.047154153503382	4.518946908603404	8.284247480742338e-6	0.0041608	3.3534639891435685
cg05930207	chr17	38518520	-	cg05930207	rs115475812	0.014335	NA	NA	NA	NA	chr17:38518965-38520264	N_Shore	GJD3;GJD3	NM_152219;NM_152219	1stExon;3'UTR				17:35771910-35772285	17:38518343-38520041	Promoter_Associated		0.6716641387976484	2.0613326342654035	4.518386088249077	8.30510261646652e-6	0.0041608	3.3512104565844734
cg08599824	chr7	67189164	-	cg08599824	NA	NA	NA	NA	NA	NA		OpenSea						TRUE					0.8524375924871039	1.4844157626560077	4.5180732889426585	8.316756509184262e-6	0.0041608	3.3499536501908516
cg18172829	chr5	4590292	-	cg18172829	NA	NA	NA	NA	NA	NA		OpenSea						TRUE					1.2492564060217066	0.5768771423629495	4.515226452859449	8.423544172361718e-6	0.00419541	3.3385188256545586
cg03514404	chr7	143579665	+	cg03514404	NA	NA	NA	NA	NA	NA	chr7:143582125-143582610	N_Shelf	FAM115A	NM_014719	5'UTR				7:143210407-143211051	7:143579605-143579848	Unclassified_Cell_type_specific	TRUE	1.6755217203840143	1.2303226523813768	4.514629850284993	8.446089476311804e-6	0.00420039	3.3361232804453422
cg00761787	chr1	206223701	-	cg00761787	NA	NA	NA	NA	NA	NA	chr1:206223537-206224028	Island	AVPR1B	NM_000707	TSS1500			TRUE	1:204389847-204390651	1:206223680-206224049	Unclassified_Cell_type_specific	TRUE	1.0375662595873505	-2.40846	4.507509462759111	8.719673840790721e-6	0.00431083	3.3075545204545307
cg07879785	chr13	21095712	-	cg07879785	NA	NA	NA	NA	NA	NA	chr13:21099568-21100443	N_Shelf	CRYL1	NM_015974	Body								0.895936	0.9280900562485717	4.505588246785214	8.794936306951565e-6	0.00434162	3.2998530235457526
cg18068487	chr7	150778340	-	cg18068487	NA	NA	NA	NA	NA	NA	chr7:150777607-150780879	Island	FASTK;TMUB1;TMUB1;FASTK	NM_033015;NM_031434;NM_001136044;NM_006712	TSS1500;3'UTR;3'UTR;TSS1500				7:150408239-150409904	7:150777009-150778474	Promoter_Associated		0.7040109736397644	-3.14296	4.499474395100678	9.038612239117155e-6	0.00442278	3.2753642005338044
cg24615251	chr17	32683481	+	cg24615251	NA	NA	NA	NA	NA	NA		OpenSea	CCL13;CCL13	NM_005408;NM_005408	1stExon;5'UTR								0.7076762574042943	2.683275897722688	4.496077178723184	9.176798445260388e-6	0.00447078	3.2617696060047443
cg14091531	chr1	13881461	+	cg14091531	NA	NA	NA	NA	NA	NA	chr1:13881410-13881612	Island							1:13753998-13754287				0.836365	3.0943219407584097	4.494355338648434	9.24760808760108e-6	0.00449873	3.254882845366396
cg19657945	chr8	144367392	+	cg19657945	NA	NA	NA	NA	NA	NA	chr8:144365642-144366028	S_Shore							8:144438296-144438823	8:144366720-144367644	Unclassified		0.8681021745028759	-0.304325	4.484888349553352	9.646390629384056e-6	0.00466212	3.217060302671669
cg06361531	chr16	68057779	-	cg06361531	NA	NA	NA	NA	NA	NA	chr16:68056582-68057353	S_Shore	DUS2L;DDX28	NM_017803;NM_018380	5'UTR;TSS200								0.8226741939482144	-3.00037	4.4847320736681455	9.653109884819386e-6	0.00466212	3.21644
cg02164335	chr11	58731634	+	cg02164335	NA	NA	NA	NA	NA	NA	chr11:58731311-58731535	S_Shore											0.8307483860575594	2.782276771951224	4.478491118714828	9.92514576538021e-6	0.004758	3.1915424370000967
cg26795730	chr1	206223719	-	cg26795730	NA	NA	NA	NA	NA	NA	chr1:206223537-206224028	Island	AVPR1B	NM_000707	TSS1500			TRUE	1:204389847-204390651	1:206223680-206224049	Unclassified_Cell_type_specific	TRUE	1.3663064999005492	-2.28704	4.478224180414198	9.936943707459489e-6	0.004758	3.190478356739261
cg18795169	chr1	18902165	+	cg18795169	NA	NA	NA	NA	NA	NA		OpenSea								1:18900990-18902533	Unclassified	TRUE	-0.964372	-3.59349	-4.47316	1.0163381354232212e-5	0.00483665	3.1703
cg17587023	chr1	206223592	+	cg17587023	NA	NA	NA	NA	NA	NA	chr1:206223537-206224028	Island	AVPR1B	NM_000707	TSS1500			TRUE	1:204389847-204390651	1:206223415-206223605	Unclassified_Cell_type_specific	TRUE	1.4013790139780509	-2.98795	4.467264917018348	1.0433091555212977e-5	0.00492511	3.1468410776183013
cg16648887	chr18	5556629	+	cg16648887	NA	NA	NA	NA	NA	NA		OpenSea						TRUE					1.0969069755639347	1.7800255599783306	4.463774926931528	1.0596015355446583e-5	0.00498095	3.1329648189392145
cg02188185	chr6	30039524	+	cg02188185	NA	NA	NA	NA	NA	NA	chr6:30038881-30039477	S_Shore	RNF39;RNF39	NM_170769;NM_025236	Body;Body								-0.544048	1.8145081071087577	-4.46202	1.0678763783368833e-5	0.0050022	3.1259989101084216
cg13442960	chr9	23821570	+	cg13442960	NA	NA	NA	NA	NA	NA	chr9:23820691-23822135	Island	ELAVL2;ELAVL2;ELAVL2	NM_001171195;NM_004432;NM_001171197	5'UTR;5'UTR;TSS200		DMR		9:23810565-23812135				1.5990292733237368	-1.68803	4.461867820557074	1.0686072770316515e-5	0.0050022	3.1253862331033275
cg06789677	chr10	108525625	-	cg06789677	NA	NA	NA	NA	NA	NA		OpenSea	SORCS1;SORCS1	NM_052918;NM_001013031	Body;Body			TRUE					0.8267010126184834	2.3148374105030127	4.457397354771513	1.0900061926100443e-5	0.0050529	3.1076325615201235
cg22778903	chr21	42741698	-	cg22778903	NA	NA	NA	NA	NA	NA		OpenSea	MX2	NM_002463	5'UTR			TRUE		21:42741100-42741811	Promoter_Associated	TRUE	0.9756590556323984	0.0791745	4.4557052190265765	1.098212656761143e-5	0.00507688	3.100916697412627
cg02500392	chr6	138539372	+	cg02500392	NA	NA	NA	NA	NA	NA		OpenSea	PBOV1;KIAA1244	NM_021635;NM_020340	1stExon;Body								0.6029101425330841	3.2651438146974323	4.454148766518555	1.1058133495633217e-5	0.00509092	3.094741357998851
cg21863949	chr21	43198431	+	cg21863949	NA	NA	NA	NA	NA	NA	chr21:43198413-43198715	Island						TRUE	21:42071278-42071776	21:43198419-43199328	Unclassified		-0.728205	-4.57029	-4.44891	1.1317931461012366e-5	0.00517494	3.0739506515061024
cg23155333	chr19	35323673	+	cg23155333	NA	NA	NA	NA	NA	NA	chr19:35323531-35323952	Island							19:40015381-40015792				0.5598688510190335	1.97048	4.448250419596618	1.1350771283598534e-5	0.00518287	3.071356768049686
cg20674248	chr1	157738450	-	cg20674248	NA	NA	NA	NA	NA	NA		OpenSea	FCRL2	NM_030764	Body								0.8711584586159365	1.5671433374721415	4.439743539213148	1.1785930114500029e-5	0.00531023	3.03768
cg08269900	chr5	126565042	-	cg08269900	NA	NA	rs148820415	0.0348	NA	NA	chr5:126564997-126565580	Island						TRUE	5:126592851-126593472	5:126564519-126566103	Unclassified_Cell_type_specific	TRUE	-0.737124	-5.05917	-4.43214	1.2188284354052793e-5	0.00544719	3.0076332030393456
cg04092111	chr11	58728533	+	cg04092111	NA	NA	NA	NA	NA	NA	chr11:58731311-58731535	N_Shelf											1.1435931225838907	1.9993602989043908	4.43211	1.2190033121926436e-5	0.00544719	3.007504797806961
cg03917613	chr13	112602746	+	cg03917613	NA	NA	NA	NA	NA	NA		OpenSea							13:111650717-111650776				1.0488559283346426	2.0571416080377296	4.428028193426488	1.2411451897126534e-5	0.005524	2.9913944908073162
cg27586797	chr5	13664584	-	cg27586797	NA	NA	NA	NA	NA	NA		OpenSea						TRUE				TRUE	1.5515924113504245	-0.525271	4.42585	1.2531396303278103e-5	0.00554788	2.982787468692546
cg02515354	chr7	147256123	+	cg02515354	NA	NA	NA	NA	NA	NA		OpenSea	MIR548I4;CNTNAP2	NR_031690;NM_014141	TSS1500;Body								1.1323829602724675	2.639422059373085	4.422385736629456	1.2723951388263282e-5	0.00561086	2.9691414931594196
cg25182501	chr2	74747143	-	cg25182501	NA	NA	NA	NA	NA	NA	chr2:74740455-74743795	S_Shelf	DQX1	NM_133637	Body								0.508691	2.6193755411842057	4.418207031058621	1.2960226034311005e-5	0.00569255	2.952677710090331
cg24450063	chr1	156163899	-	cg24450063	NA	NA	NA	NA	NA	NA	chr1:156163672-156164052	Island	SLC25A44;SLC25A44	NM_014655;NM_014655	5'UTR;1stExon	high-CpG:154430346-154430550			1:154430297-154430849	1:156163372-156164500	Promoter_Associated		-0.615125	-1.84999	-4.41773	1.2987320097611055e-5	0.00569286	2.9508090665218045
cg21951457	chr10	123923450	+	cg21951457	NA	NA	NA	NA	NA	NA	chr10:123922850-123923542	Island	TACC2;TACC2;TACC2;TACC2	NM_206862;NM_006997;NM_206861;NM_206860	Body;1stExon;Body;1stExon			TRUE	10:123912674-123913569				1.2482596101189136	-1.37148	4.4172330826871065	1.3015896360870316e-5	0.00569286	2.9488424334059147
cg20690488	chr1	60392328	-	cg20690488	NA	NA	NA	NA	NA	NA	chr1:60392272-60392583	Island	CYP2J2	NM_000775	1stExon			TRUE	1:60164861-60165171	1:60391980-60392867	NonGene_Associated_Cell_type_specific		-0.651829	-5.63052	-4.41693	1.3033310928024847e-5	0.00569286	2.9476460785258922
cg17346639	chr2	210479401	+	cg17346639	NA	NA	NA	NA	NA	NA		OpenSea	MAP2;MAP2;MAP2;MAP2	NM_031847;NM_002374;NM_031845;NM_001039538	5'UTR;5'UTR;5'UTR;5'UTR			TRUE					0.5480599976933535	2.626766013181445	4.415948633230444	1.3089665034107769e-5	0.0056971	2.9437856052662728
cg09700085	chr3	45838028	+	cg09700085	NA	NA	NA	NA	NA	NA	chr3:45837480-45838256	Island	SLC6A20;SLC6A20;SLC6A20;SLC6A20	NM_020208;NM_022405;NM_020208;NM_022405	1stExon;1stExon;5'UTR;5'UTR	high-CpG:45812990-45813142		TRUE	3:45812485-45813319	3:45837820-45838250	Unclassified_Cell_type_specific		-0.644168	-2.97967	-4.41565	1.310676374741448e-5	0.0056971	2.942617576443711
cg27570354	chr1	228115432	+	cg27570354	NA	NA	NA	NA	NA	NA	chr1:228112950-228113215	S_Shelf	WNT9A	NM_003395	Body								0.6775906680736626	2.3203	4.413259804027318	1.3245388870764397e-5	0.0057276	2.933204059794793
cg17074213	chr1	92351695	+	cg17074213	NA	NA	NA	NA	NA	NA	chr1:92350913-92352085	Island	TGFBR3;TGFBR3	NM_003243;NM_003243	1stExon;5'UTR	high-CpG:92124147-92124469			1:92123502-92124673	1:92351374-92351810	Promoter_Associated		-0.630146	-3.99329	-4.41128	1.3361346880008493e-5	0.00576286	2.9254054450728013
cg24706532	chr12	132880790	+	cg24706532	NA	NA	rs184156918	0.0522	NA	NA	chr12:132880703-132882253	Island	GALNT9	NM_001122636	Body				12:131389674-131392314				0.8005588920614444	0.13068610017815832	4.410575218850783	1.3402636076285703e-5	0.00577322	2.922644985026789
cg15371732	chr17	78194151	+	cg15371732	NA	NA	NA	NA	NA	NA	chr17:78193980-78194954	Island	SLC26A11;SLC26A11;SGSH;SLC26A11;SLC26A11;SGSH	NM_001166347;NM_001166349;NM_000199;NM_001166348;NM_173626;NM_000199	TSS200;TSS200;5'UTR;TSS200;TSS200;1stExon	high-CpG:75808609-75808791			17:75808594-75810018	17:78194007-78194266	Promoter_Associated		0.5967150241076767	-3.02468	4.405715062360199	1.3691874476192318e-5	0.00585893	2.9035435688587956
cg08951903	chr10	44070173	-	cg08951903	NA	NA	NA	NA	NA	NA	chr10:44069359-44070179	Island	ZNF239;ZNF239;ZNF239	NM_001099282;NM_001099284;NM_001099283	TSS200;TSS200;TSS200					10:44069111-44070531	NonGene_Associated	TRUE	-0.618225	-3.80077	-4.40489	1.3741302447353331e-5	0.00585893	2.900319902509615
cg22151747	chr12	19125552	+	cg22151747	NA	NA	NA	NA	NA	NA		OpenSea						TRUE					0.5566016280566204	3.222477339478872	4.40438	1.3772497115636339e-5	0.00585893	2.8982913892129005
cg17055207	chr4	8412736	-	cg17055207	NA	NA	NA	NA	NA	NA		OpenSea	ACOX3;ACOX3	NM_001101667;NM_003501	Body;Body			TRUE	4:8463636-8463792			TRUE	0.5076299913276714	3.7741182732928866	4.400247557380828	1.4024401025052209e-5	0.00591171	2.882077742371063
cg10010393	chr21	43198627	-	cg10010393	NA	NA	NA	NA	NA	NA	chr21:43198413-43198715	Island						TRUE	21:42071278-42071776	21:43198419-43199328	Unclassified		-0.571166	-5.30825	-4.3963	1.4269463997784691e-5	0.00599237	2.8665825910815528
cg16132709	chr14	106856864	+	cg16132709	rs140599737	0.0279	NA	NA	NA	NA	chr14:106857167-106857787	N_Shore											0.6341781155413524	2.369399453178757	4.391386075091382	1.4579824951611653e-5	0.00610738	2.8473377429039832
cg16547859	chr11	58605845	+	cg16547859	NA	NA	NA	NA	NA	NA		OpenSea	GLYATL2	NM_145016	Body								1.0656614288624597	2.8646	4.387498076402045	1.4830110027957728e-5	0.00618127	2.8321153294046457
cg26327118	chr6	39693366	-	cg26327118	NA	NA	NA	NA	NA	NA	chr6:39692743-39692966	S_Shore	KIF6	NM_145027	TSS200		DMR		6:39800625-39801355	6:39692487-39693446	Promoter_Associated		-0.584508	-5.28807	-4.38464	1.5016915277823067e-5	0.00622761	2.8209209513208613
cg20380368	chr15	70342278	-	cg20380368	NA	NA	NA	NA	NA	NA		OpenSea	TLE3;TLE3;TLE3	NM_001105192;NM_005078;NM_020908	3'UTR;3'UTR;3'UTR				15:68129332-68129450				0.6439846422580952	1.518084173165525	4.3843723260487515	1.5034303492068547e-5	0.00622761	2.8198860779302493
cg13461190	chr9	132943992	-	cg13461190	NA	NA	NA	NA	NA	NA		OpenSea	FREQ	NM_014286	Body				9:131983790-131983972				0.7269381705346402	3.5970506999946825	4.375200307851974	1.564912749784601e-5	0.00642661	2.784046490354193
cg01274524	chr7	145280278	-	cg01274524	NA	NA	NA	NA	NA	NA		OpenSea							7:144911121-144911214				1.3050425399920782	0.6839070502000971	4.372067405774103	1.586459345025492e-5	0.0064912	2.7718201576063457
cg17421561	chr7	31726639	-	cg17421561	NA	NA	NA	NA	NA	NA		OpenSea	C7orf16;C7orf16	NM_006658;NM_001145123	TSS200;TSS200								0.7033485029171876	3.252533493097041	4.37157	1.5898946419148383e-5	0.0064919	2.7698862666641375
cg09039163	chr2	239009036	-	cg09039163	NA	NA	NA	NA	NA	NA	chr2:239009072-239009361	N_Shore	ESPNL;ESPNL	NM_194312;NM_194312	1stExon;5'UTR					2:239008919-239009082	Unclassified_Cell_type_specific		0.680602	0.41958295965770165	4.36369	1.645463900198939e-5	0.00666943	2.7391735075369095
cg11867012	chr19	42364667	-	cg11867012	NA	NA	NA	NA	NA	NA	chr19:42363678-42364765	Island	RPS19	NM_001022	5'UTR				19:47055519-47056641	19:42363293-42365057	Promoter_Associated		0.5539416734721049	-4.61972	4.363622728686509	1.6459609171903072e-5	0.00666943	2.7389035345400803
cg21200129	chr9	23821566	+	cg21200129	NA	NA	NA	NA	NA	NA	chr9:23820691-23822135	Island	ELAVL2;ELAVL2;ELAVL2	NM_001171195;NM_004432;NM_001171197	5'UTR;5'UTR;TSS200		DMR		9:23810565-23812135				1.3806554919197835	-1.7851	4.363061610211179	1.6499893286899768e-5	0.00667767	2.73672
cg00204465	chr17	73583945	-	cg00204465	rs707711	0.043356	NA	NA	NA	NA	chr17:73583838-73586337	Island	MYO15B	NR_003587	TSS200	high-CpG:71095432-71096174			17:71095472-71097932	17:73583709-73584042	Promoter_Associated_Cell_type_specific		-0.974068	-1.29473	-4.36051	1.6684596377967614e-5	0.00673613	2.7267674808413833
cg25358903	chr10	11950051	-	cg25358903	rs11257415	0.044084	NA	NA	NA	NA		OpenSea							10:11989844-11990111				0.5351961072969403	0.12006128774070983	4.355923654547039	1.7020648939407086e-5	0.00682243	2.7089430914193127
cg14495033	chr9	140707378	-	cg14495033	NA	NA	NA	NA	NA	NA	chr9:140708852-140709066	N_Shore	EHMT1	NM_024757	Body					9:140707274-140707506	Gene_Associated_Cell_type_specific		0.6754382719719031	1.580215234437927	4.352524858840641	1.727410204493848e-5	0.00689923	2.6957320459664498
cg18280758	chr1	31885025	-	cg18280758	NA	NA	NA	NA	NA	NA	chr1:31885794-31887010	N_Shore	SERINC2	NM_178865	TSS1500			TRUE					0.5877910592878163	-0.954954	4.349340759242281	1.751481737922408e-5	0.00695388	2.6833639389038577
cg18397450	chr14	105830631	-	cg18397450	NA	NA	NA	NA	NA	NA	chr14:105830605-105830846	Island	PACS2;PACS2	NM_015197;NM_001100913	Body;Body				14:104901554-104901952	14:105830295-105831084	Unclassified_Cell_type_specific	TRUE	-1.50429	-2.18274	-4.34839	1.7587317324875987e-5	0.00697439	2.6796722762779925
cg05390712	chr16	64906677	+	cg05390712	NA	NA	NA	NA	NA	NA		OpenSea						TRUE					0.87428	2.9886240163302014	4.347631827677197	1.76453310105575e-5	0.00698912	2.676729236908457
cg18912855	chr14	105830859	-	cg18912855	NA	NA	NA	NA	NA	NA	chr14:105830605-105830846	S_Shore	PACS2;PACS2	NM_015197;NM_001100913	Body;Body				14:104901554-104901952	14:105830295-105831084	Unclassified_Cell_type_specific	TRUE	-1.47031	-3.47714	-4.33578	1.8576796492946298e-5	0.007272	2.630761903411292
cg10660426	chr8	62825339	+	cg10660426	NA	NA	NA	NA	NA	NA		OpenSea						TRUE					0.958069	2.127391565856274	4.330570942927889	1.9000326452814882e-5	0.00741179	2.6106213162057568
cg25421716	chr2	1203448	+	cg25421716	NA	NA	NA	NA	NA	NA		OpenSea	SNTG2	NM_018968	Body		RDMR						1.1359378417700614	2.161682928331774	4.328494859956387	1.917184575605383e-5	0.0074613	2.6025928385459327
cg08886482	chr1	9648699	+	cg08886482	NA	NA	NA	NA	NA	NA	chr1:9648586-9649517	Island	TMEM201;TMEM201	NM_001010866;NM_001130924	TSS1500;TSS1500				1:9571051-9572198	1:9647853-9648996	Promoter_Associated		0.6046148590228594	-1.83094	4.323925079816967	1.9554617107731844e-5	0.00756628	2.5849331364714683
cg04788722	chr8	144371144	+	cg04788722	NA	NA	NA	NA	NA	NA	chr8:144371446-144372076	N_Shore											0.7517346034668426	2.246416954772764	4.322436857430208	1.9680842182218293e-5	0.0075857	2.5791855990180323
cg05700333	chr5	131892723	-	cg05700333	NA	NA	NA	NA	NA	NA	chr5:131892564-131892957	Island	RAD50;RAD50;RAD50;RAD50	NM_005732;NM_133482;NM_005732;NM_133482	5'UTR;5'UTR;1stExon;1stExon	high-CpG:131920455-131920624			5:131920338-131920953	5:131892207-131893431	Promoter_Associated		-0.535926	-5.12632	-4.32198	1.971950101497494e-5	0.0075857	2.5774327096246363
cg00865857	chr8	145926462	+	cg00865857	NA	NA	NA	NA	NA	NA	chr8:145925410-145926101	S_Shore					RDMR					TRUE	0.7504117751138064	0.48874538286854924	4.321467603525087	1.9763468889046887e-5	0.0075857	2.5754432845242174
cg25307318	chr10	123923081	-	cg25307318	NA	NA	NA	NA	NA	NA	chr10:123922850-123923542	Island	TACC2;TACC2;TACC2;TACC2	NM_206862;NM_206860;NM_006997;NM_206861	Body;TSS200;TSS200;Body	high-CpG:123912997-123913135		TRUE	10:123912674-123913569				1.5429481847214392	-1.59952	4.320840164780187	1.9817133341281596e-5	0.00759759	2.573021130538354
cg13530938	chr2	239140190	+	cg13530938	NA	NA	NA	NA	NA	NA	chr2:239140096-239140659	Island	LOC151174;LOC643387;LOC151174	NR_026926;NR_026923;NR_026925	Body;TSS200;Body				2:238804642-238805131	2:239139148-239140591	Unclassified_Cell_type_specific	TRUE	1.3956892760912474	0.7051909158411998	4.318784410319972	1.9993938406990145e-5	0.00764991	2.565087351299729
cg14156792	chr1	870958	-	cg14156792	NA	NA	NA	NA	NA	NA	chr1:869332-871872	Island	SAMD11	NM_152486	Body				1:859231-861716	1:870696-871225	Unclassified		0.6095516965636246	-0.923533	4.318302098971518	2.0035637435218535e-5	0.00765505	2.5632264585667883
cg08110076	chr16	64984626	+	cg08110076	NA	NA	NA	NA	NA	NA	chr16:64984681-64984908	N_Shore	CDH11	NM_001797	Body								0.8069745304100839	2.3428926360915603	4.3169777500334465	2.0150564201297988e-5	0.00768858	2.558117711602195
cg10633981	chr11	16779768	-	cg10633981	NA	NA	NA	NA	NA	NA		OpenSea	C11orf58;C11orf58	NM_014267;NM_001142705	3'UTR;3'UTR								0.5580435897766576	1.1140277077218246	4.313559092396781	2.0450154958937974e-5	0.00776909	2.544936586583006
cg16859420	chr8	41219116	+	cg16859420	NA	NA	NA	NA	NA	NA		OpenSea						TRUE					-0.772196	-1.60444	-4.30664	2.1069207591712918e-5	0.00787906	2.5183037551342675
cg11414945	chr2	190719470	+	cg11414945	rs1145232	0.010712	NA	NA	NA	NA		OpenSea	PMS1;PMS1;PMS1	NM_001128143;NM_001128144;NM_000534	Body;Body;Body			TRUE					0.5048543089858798	2.3459367334621395	4.304660413639156	2.125007777364029e-5	0.00792015	2.510670609086402
cg01030534	chr7	143579698	+	cg01030534	NA	NA	NA	NA	NA	NA	chr7:143582125-143582610	N_Shelf	FAM115A	NM_014719	5'UTR		DMR		7:143210407-143211051	7:143579605-143579848	Unclassified_Cell_type_specific	TRUE	1.6216375555836957	1.4503943842123739	4.3036184891360865	2.1345671046891055e-5	0.00794693	2.506662663446491
cg13878010	chr3	123167276	-	cg13878010	rs4678027	0.027854	NA	NA	NA	NA	chr3:123166218-123168567	Island	ADCY5	NM_183357	1stExon				3:124648975-124651818			TRUE	-1.15317	-1.87722	-4.30268	2.143236775483772e-5	0.00797034	2.503043282402029
cg12241532	chr10	3162117	+	cg12241532	NA	NA	NA	NA	NA	NA	chr10:3160888-3161107	S_Shore	PFKP	NM_002627	Body				10:3151952-3152294	10:3161813-3163366	Gene_Associated		0.5962282524253935	4.0809192874996745	4.301023336569133	2.15855579006034e-5	0.00800951	2.4966837579085848
cg24881910	chr1	157672074	-	cg24881910	NA	NA	NA	NA	NA	NA		OpenSea	FCRL3	NM_052939	TSS1500								1.0693646398467247	1.703075167942927	4.300628082442837	2.1622319123751154e-5	0.00801427	2.495164399442384
cg12520996	chr13	45157755	+	cg12520996	rs78638746	0.039965	NA	NA	NA	NA		OpenSea						TRUE					0.6053143435567913	2.151174407050447	4.299678134002836	2.1710915394530454e-5	0.00802046	2.491513308982473
cg21176488	chr3	188251742	+	cg21176488	NA	NA	NA	NA	NA	NA		OpenSea	LPP;LPP;LPP	NM_005578;NM_001167671;NM_001167672	Body;Body;Body			TRUE					0.6721474081997025	2.9626154229997232	4.293059446739851	2.2337900874444833e-5	0.00816767	2.466094838268564
cg20709046	chr5	3128355	+	cg20709046	NA	NA	NA	NA	NA	NA		OpenSea							5:3181258-3181364				0.8446472719033926	2.738322122736696	4.292280633333922	2.2412805090750534e-5	0.00818043	2.4631061993851624
cg03827705	chr11	58605832	+	cg03827705	NA	NA	NA	NA	NA	NA		OpenSea	GLYATL2	NM_145016	Body								1.1010726820666306	2.9631503194055124	4.2904360548498435	2.2591170254544533e-5	0.00822759	2.4560297179248742
cg10350957	chr11	92616378	-	cg10350957	NA	NA	NA	NA	NA	NA	chr11:92615835-92616668	Island	FAT3	NM_001008781	Body				11:92255522-92256282				0.5206545724308599	2.4630427932046106	4.288297703304423	2.2799639802489962e-5	0.00826567	2.4478296511808892
cg07592254	chr8	63444750	+	cg07592254	NA	NA	NA	NA	NA	NA		OpenSea	NKAIN3	NM_173688	Body								0.9379623714249137	2.9151857288821406	4.287953387343903	2.2833378756707966e-5	0.00826567	2.446509626743831
cg08506606	chr10	82295502	-	cg08506606	rs114622892	0.010426	NA	NA	NA	NA	chr10:82295501-82296192	Island							10:82285482-82286154	10:82295233-82296677	Promoter_Associated	TRUE	-0.890111	-1.46312	-4.28795	2.283385071971181e-5	0.00826567	2.446491175258469
cg03996447	chrX	19533577	+	cg03996447	NA	NA	rs185963917	0.019289	rs185963917	0.019289	chrX:19533003-19533551	S_Shore	MAP3K15	NM_001001671	TSS200	high-CpG:19443465-19443544			X:19442925-19443682	X:19532666-19533897	Unclassified_Cell_type_specific	TRUE	0.5221509789745221	-0.481267	4.287426745840633	2.2885075779859657e-5	0.00827162	2.4444907951949606
cg21780600	chr7	34013871	+	cg21780600	NA	NA	NA	NA	NA	NA		OpenSea	BMPER	NM_133468	Body			TRUE					0.7764166826357743	1.9103665007467303	4.282904174758275	2.3333654499857314e-5	0.00840121	2.4271631526979878
cg16170495	chr6	30042626	+	cg16170495	rs9261303	0.048948	NA	NA	NA	NA	chr6:30042918-30043500	N_Shore	RNF39;RNF39	NM_170769;NM_025236	Body;Body			TRUE	6:30150510-30151605	6:30042516-30044199	Unclassified		0.6201244136520483	-2.07268	4.28233	2.3391093968611098e-5	0.00840911	2.4249685904428535
cg15857635	chr7	1482527	+	cg15857635	NA	NA	NA	NA	NA	NA	chr7:1483640-1484059	N_Shore	MICALL2	NM_182924	Body								0.5221174208316662	2.4819087370847774	4.278736612193494	2.3754447560392976e-5	0.00848505	2.411210298648532
cg24574014	chr11	1010199	+	cg24574014	NA	NA	rs144094324	0.011	NA	NA	chr11:1010479-1010753	N_Shore	AP2A2	NM_012305	Body				11:1000142-1000792				0.60081	5.465253927419795	4.276468767207096	2.3986464179364315e-5	0.00852245	2.402535194038041
cg15510601	chr4	2303718	-	cg15510601	NA	NA	NA	NA	NA	NA	chr4:2305514-2305793	N_Shore	ZFYVE28	NM_020972	Body			TRUE	4:2273370-2273594				0.5604980527177501	0.37274666571833365	4.2759886986214495	2.4035855432615408e-5	0.00853094	2.400699337946243
cg21585045	chr11	114831756	-	cg21585045	rs187656878	0.0133	NA	NA	NA	NA	chr11:114831755-114832054	Island											0.5021660270378745	2.9134674333664323	4.271496558373728	2.450275497989383e-5	0.00866403	2.3835297244890405
cg08013206	chr7	64345204	+	cg08013206	NA	NA	NA	NA	NA	NA		OpenSea							7:63982595-63982888				0.5182121295010984	2.4267177127653796	4.270809732005505	2.4574900659006792e-5	0.00867626	2.3809060111120193
cg07534554	chr11	111250338	+	cg07534554	NA	NA	NA	NA	NA	NA		OpenSea	POU2AF1	NM_006235	TSS200					11:111249442-111250825	Unclassified		0.7310577803534192	-0.755451	4.269443844177684	2.4718979727051192e-5	0.00869046	2.375689379513357
cg14906510	chr12	7781169	-	cg14906510	NA	NA	NA	NA	NA	NA	chr12:7781003-7781248	Island							12:7672271-7672723				0.8637777749882167	2.7858149687019025	4.266570150459481	2.502474641257476e-5	0.00875569	2.3647190223277708
cg22075918	chr19	13987759	-	cg22075918	NA	NA	rs139331282	0.016	rs139331282	0.016	chr19:13988204-13988559	N_Shore	NANOS3	NM_001098622	TSS200								0.6401064594786883	1.6471087813972534	4.266532664442433	2.5028758763215146e-5	0.00875569	2.3645759631478267
cg19713963	chr1	2449985	+	cg19713963	NA	NA	NA	NA	NA	NA	chr1:2449922-2450206	Island	PANK4	NM_018216	Body				1:2439783-2440066				0.5357857333437995	2.8985075722042106	4.2664439433374675	2.5038257556882783e-5	0.00875569	2.364237378259755
cg20358227	chr17	15134230	+	cg20358227	NA	NA	NA	NA	NA	NA		OpenSea	PMP22;PMP22;PMP22	NM_153322;NM_153321;NM_000304	3'UTR;3'UTR;3'UTR				17:15074947-15075089				0.5246469617420264	4.597011280696135	4.265812306221598	2.5105982414614033e-5	0.00875569	2.361827055851398
cg04058169	chr10	124913438	-	cg04058169	NA	NA	NA	NA	NA	NA	chr10:124913631-124914726	N_Shore	BUB3;BUB3	NM_004725;NM_001007793	TSS1500;TSS1500					10:124913092-124914631	Promoter_Associated		0.6213654659628121	1.7135621771293406	4.261973689941326	2.5521340355042312e-5	0.00883337	2.3471858611724166
cg06560026	chr16	6624242	+	cg06560026	NA	NA	NA	NA	NA	NA		OpenSea	A2BP1;A2BP1	NM_001142333;NM_018723	5'UTR;5'UTR				16:6564096-6564364				0.898948	2.0109670502933366	4.258024840747677	2.5955468898297768e-5	0.00894891	2.332136649599299
cg10562198	chr2	2590685	-	cg10562198	NA	NA	NA	NA	NA	NA		OpenSea							2:2569647-2569726				0.8242184066338394	3.15986	4.257480524678889	2.6015859999001226e-5	0.00895582	2.3300632296723602
cg04266315	chr16	74701830	+	cg04266315	NA	NA	NA	NA	NA	NA	chr16:74700305-74701005	S_Shore	RFWD3	NM_018124	TSS1500								0.6430546500642853	3.514611470278349	4.257302094059353	2.6035685805250893e-5	0.00895582	2.329383600249326
cg26587870	chr6	27730563	-	cg26587870	NA	NA	NA	NA	NA	NA		OpenSea					RDMR		6:27838231-27838564				0.8963874892960003	4.01044	4.252777882968024	2.6543227377148183e-5	0.00907445	2.312159809730197
cg27641072	chr7	1534443	+	cg27641072	NA	NA	NA	NA	NA	NA	chr7:1535617-1536099	N_Shore	INTS1	NM_001080453	Body				7:1500672-1501293	7:1534178-1534464	Unclassified_Cell_type_specific		0.57388938913879906	4.045522670317961	4.251364625229984	2.6703698200652802e-5	0.00911289	2.30678
cg17480466	chr1	240986748	-	cg17480466	NA	NA	NA	NA	NA	NA	chr1:240986654-240986909	Island	RGS7	NM_002924	Body				1:239053304-239053532				0.6335301236499905	2.8725241261164025	4.251308127029935	2.6710132601586575e-5	0.00911289	2.306567973764386
cg14787155	chr3	108308533	-	cg14787155	rs9810998	0.016513	NA	NA	NA	NA	chr3:108308227-108308604	Island	DZIP3;DZIP3;KIAA1524	NM_014648;NM_014648;NM_020890	1stExon;5'UTR;TSS200	high-CpG:109791062-109791239			3:109790598-109791476	3:108307498-108309243	Promoter_Associated	TRUE	-0.535394	-4.19564	-4.25068	2.6781384800796753e-5	0.00911425	2.304191489748357
cg23958373	chr8	599963	+	cg23958373	NA	NA	NA	NA	NA	NA	chr8:599904-600309	Island							8:589905-590858				0.8147297986265482	1.9119031648256604	4.25056	2.6795801683079794e-5	0.00911425	2.303711414198741
cg04874795	chr16	86477638	+	cg04874795	NA	NA	NA	NA	NA	NA		OpenSea							16:85035139-85035692				1.0158594095664928	-0.368096	4.246505651340945	2.7262514495374155e-5	0.00920923	2.2883086540508035
cg15909951	chr2	242743702	+	cg15909951	NA	NA	NA	NA	NA	NA	chr2:242742598-242743758	Island						TRUE	2:242391311-242392768	2:242742641-242744668	Unclassified		-0.929133	-1.9205	-4.24575	2.7350802223175273e-5	0.00921871	2.28542
cg18328998	chr16	32857872	-	cg18328998	NA	NA	NA	NA	NA	NA	chr16:32857241-32858277	Island							16:32764743-32765778				0.6136677264544674	2.640485901298462	4.244531555600568	2.7492723453213067e-5	0.0092255	2.2808084294490154
cg27056972	chrX	48216178	+	cg27056972	NA	NA	NA	NA	NA	NA		OpenSea	SSX3;SSX3	NM_021014;NM_175711	TSS200;TSS200								0.5557700435528761	2.1208489054775184	4.244207123819311	2.753073411554939e-5	0.0092255	2.2795761105990877
cg05353356	chr10	14505002	+	cg05353356	NA	NA	NA	NA	NA	NA		OpenSea											0.5115976903546222	3.539032025783956	4.243419544580264	2.7623216270832616e-5	0.00922884	2.276584930984976
cg13582112	chr9	77339435	+	cg13582112	NA	NA	NA	NA	NA	NA		OpenSea	TRPM6	NM_017662	3'UTR								0.6555421030727394	2.7944072682471113	4.2433633018404064	2.7629831953711196e-5	0.00922884	2.276371343578706
cg05678332	chr3	141030001	-	cg05678332	NA	NA	NA	NA	NA	NA	chr3:141030498-141030804	N_Shore						TRUE					0.640508	1.4463497978604622	4.243277850482564	2.763988626258169e-5	0.00922884	2.276046838437839
cg07096305	chr6	2875723	+	cg07096305	NA	NA	NA	NA	NA	NA	chr6:2875601-2875811	Island							6:2820583-2820785	6:2875335-2877234	Promoter_Associated_Cell_type_specific		-0.929631	-5.03059	-4.2415	2.784998113990464e-5	0.00925645	2.2692929703035123
cg12100385	chr14	88602662	-	cg12100385	rs17124099	0.017116	NA	NA	NA	NA		OpenSea											1.045012624224084	2.6819700936396806	4.238918149939084	2.8157513491930852e-5	0.00934938	2.2594985370677207
cg17912112	chr3	3887493	-	cg17912112	NA	NA	NA	NA	NA	NA		OpenSea	LRRN1	NM_020873	Body				3:3862396-3862668				0.8248081155682235	2.425784109724172	4.236184002477272	2.8486845499153686e-5	0.00939065	2.2491282703187743
cg01526177	chr4	9379166	+	cg01526177	NA	NA	NA	NA	NA	NA	chr4:9382728-9383135	N_Shelf											0.9363290556509253	1.0885995570785099	4.236077693025608	2.84997245821316e-5	0.00939065	2.2487251746445356
cg00557360	chr20	37230386	+	cg00557360	NA	NA	NA	NA	NA	NA	chr20:37230523-37230742	N_Shore	C20orf95	NM_001164431	TSS200				20:36663743-36664108				0.9697725726035088	-3.68726	4.236023780905912	2.850625800309253e-5	0.00939065	2.2485207584803355
cg09302903	chr17	46801314	+	cg09302903	NA	NA	NA	NA	NA	NA	chr17:46801784-46802071	N_Shore	C17orf93;PRAC	NR_024103;NM_032391	Body;TSS1500		RDMR		17:44155889-44156363	17:46800833-46802916	Unclassified		-0.781087	-4.11441	-4.23578	2.8535398916572095e-5	0.00939101	2.247609577082544
cg12808447	chr1	11541043	-	cg12808447	NA	NA	NA	NA	NA	NA	chr1:11538669-11540342	S_Shore	PTCHD2	NM_020780	5'UTR		RDMR						0.5150664867351218	1.7510993398775447	4.235361817831056	2.8586595603852473e-5	0.00939862	2.246011014731561
cg05376185	chr1	47082869	-	cg05376185	NA	NA	NA	NA	NA	NA	chr1:47082016-47082526	S_Shore	MOBKL2C	NM_201403	TSS1500					1:47081604-47083116	Promoter_Associated		-1.03393	-2.8912	-4.23266	2.8916338039787933e-5	0.0094977	2.2357835660699195
cg04608177	chr20	37230389	+	cg04608177	NA	NA	NA	NA	NA	NA	chr20:37230523-37230742	N_Shore	C20orf95	NM_001164431	TSS200				20:36663743-36664108				0.8419070820378238	-3.26267	4.231701333288934	2.903475723370133e-5	0.00952178	2.2321391899478513
cg27434487	chr16	13615893	-	cg27434487	NA	NA	NA	NA	NA	NA		OpenSea						TRUE					0.7877304076367091	1.131832962469128	4.226879986201471	2.9635285111673775e-5	0.00964862	2.2138847114489284
cg24782003	chr18	4459167	+	cg24782003	NA	NA	NA	NA	NA	NA	chr18:4453969-4455647	S_Shelf											0.6839651001298035	2.7557793595576885	4.22464	2.99188948799656e-5	0.0097032	2.2053925246643686
cg21010350	chr7	150445533	+	cg21010350	NA	NA	NA	NA	NA	NA		OpenSea	LOC100128542	NM_001162367	TSS1500					7:150445397-150445835	Unclassified_Cell_type_specific		0.6112691497789707	2.7254607151896497	4.221290733552084	3.0346294107111414e-5	0.00980382	2.192746387450333
cg26929925	chr5	138714136	-	cg26929925	NA	NA	NA	NA	NA	NA	chr5:138713814-138714340	Island	SLC23A1;SLC23A1	NM_152685;NM_005847	Body;Body				5:138741714-138742222				0.8274701262969406	3.9059909277339107	4.220828221768684	3.04058537691255e-5	0.00981358	2.1909983215232156
cg14042121	chr17	74705685	-	cg14042121	NA	NA	NA	NA	NA	NA	chr17:74706465-74707067	N_Shore	MXRA7;MXRA7;MXRA7	NM_001008528;NM_001008529;NM_198530	Body;Body;Body			TRUE	17:72217280-72217410				0.8465071319201157	0.093436	4.220228032294726	3.0483309064717445e-5	0.00981708	2.1887301605742024
cg10954765	chr4	3412750	-	cg10954765	NA	NA	NA	NA	NA	NA	chr4:3414681-3415353	N_Shore	RGS12;RGS12;RGS12	NM_198229;NM_198227;NM_002926	Body;Body;Body							TRUE	0.5184891330307405	2.6566339800229746	4.217053344851131	3.08961480604941e-5	0.00990706	2.1767376383294756
cg08087379	chr22	31364274	-	cg08087379	NA	NA	NA	NA	NA	NA	chr22:31364564-31365575	N_Shore	TUG1;MORC2	NR_002323;NM_014941	TSS1500;TSS200								0.8470230943340605	2.8081547719922133	4.214753880669995	3.119849728265882e-5	0.00997324	2.1680564153664097

## Sheet: Common-CpGs-Race-ancestry
Table S2: Common CpGs based on race and ancestry analysis
CpGs
cg19933311
cg06749524
cg04287289
cg00669623
cg27299712
cg24132527
cg21414902
cg09651654
cg04526616
cg11480019
cg22681709
cg12615916
cg20971220
cg09753657
cg05681977
cg01551729
cg26715571
cg03150409
cg18756179
cg22857025
cg07655045
cg22531183
cg15576492
cg02583091
cg07921777
cg12502823
cg07920148
cg02556360
cg26832639
cg05728596
cg06417478
cg14228592
cg08477332
cg22498057
cg18603276
cg23117778
cg01451277
cg23758822
cg09419670
cg02732134
cg23899408
cg01819759
cg05084668
cg16329197
cg26353468
cg18516195
cg17068236
cg00655913
cg15131258
cg05322837
cg13389575
cg08843538
cg01947301
cg19743820
cg26724070
cg22509179
cg26257814
cg12958836
cg06009330
cg01878807
cg21453758
cg20982606
cg25874119
cg05693864
cg13910746
cg05788437
cg11836949
cg26979339
cg20469139
cg01506766
cg02581963
cg12228919
cg17520314
cg23982607
cg20595268
cg16196077
cg17518825
cg21565415
cg08781140
cg10765909
cg27309611
cg10010393
cg00817464
cg25025879
cg01998806
cg24699670
cg16097357
cg09997638
cg06568260
cg01074676
cg25732104
cg20533952
cg07920855
cg07836142
cg01513157
cg09154639
cg04714787
cg10684905
cg06875740
cg25208724
cg07879785
cg13449967
cg24562669
cg07838603
cg14761246
cg02145319
cg10198271
cg10218876
cg24703168
cg02339392
cg07360250
cg22287064
cg11657323
cg17605604
cg21770322
cg11414945
cg06390536
cg01333788
cg01112020
cg25120210
cg05295671
cg02519892
cg03433313
cg19805062
cg13055001
cg15063726
cg19504605
cg01596870
cg18686576
cg25301532
cg12810548
cg08207895
cg22801400
cg14906510
cg08206623
cg12697442
cg04738888
cg25858983
cg11693508
cg24997886
cg25575688
cg09085632
cg10709727
cg23363182
cg21863949
cg07234876
cg11459927
cg21465150
cg03744440
cg17165241
cg10463451
cg07089783
cg01190317
cg14034858
cg00706207
cg01073178
cg09545109
cg23958533
cg26227225
cg12870014
cg08923669
cg07745373
cg09491104
cg05645661
cg03719092
cg09586646
cg11057824
cg19499452
cg09967834
cg22216157
cg16154810
cg17475987
cg17587023
cg25152348
cg27632959
ch.X.2115742F
cg14037397
cg05502439
cg20291162
cg05337761
cg12184886
cg16237529
cg00761787
cg02842227
cg12797157
cg12425861
cg13523649
cg24450063
cg07641567
cg25471639
cg01362358
cg27586797
cg02466544
cg20300514
cg14859874
cg14487805
cg04861640
cg20337996
cg05930207
cg25116269
cg01894875
cg24440658
cg02190985
cg10189605
cg25358903
cg15642854
cg25184805
cg18045973
cg13546858
cg09039163
cg00207855
cg02188185
cg04662039
cg10330839
cg18795169
cg24782003
cg12555719
cg02129159
cg26795730
cg11188429
cg02545583
cg09700085
cg09896999
cg14787155
cg11867012
cg18397450
cg17767099
cg10375954
cg08570243
cg25032094
cg04675922
cg16859420
cg27614445
cg02169857
cg18328998
cg05182265
cg19041857
cg03408556
cg21932878
cg05413277
cg21486944
cg20460234
cg08886482
cg14091531
cg00647820
cg02228675
cg13888593
cg21951457
cg02582520
cg02498382
cg23221557
cg00204465
cg18068487
cg01847719
cg27436891
cg20316284
cg18912855
cg04874795
cg03250220
cg25307318
cg26327118
cg02450064
cg01727431
cg08438366
cg18739887
cg16132709
cg02949111
cg23958373
cg06860422
cg24706532
cg16595484
cg20709046
cg05678332
cg10941189
cg13878010
cg08951903
cg21841501
cg15371732
cg10366439
cg02265810
cg21427119
cg08506606
cg25421716
cg13283845
cg15909951
cg05376185
cg26587870
cg08667024
cg06560026
cg12426234
cg09068086
cg14495033
cg03339717
cg10810752
cg03917613
cg02515354
cg06361531
cg27570354
cg04325130
cg11974158
cg13461190
cg02245020
cg23159165
cg08599824
cg21200129
cg20690488
cg22075918
cg26127025
cg23395688
cg22778903
cg01579052
cg23554932
cg03561637
cg00865857
cg03225210

## Sheet: DEGS
Table S3 : S3: Differentially expressed genes (DEGs) (Tumors from Low Africans (TLA) vs Tumors from High Africans (THA))
Genes	logFC	AveExpr	t	P.Value	adj.P.Val	B
LOC613037|613037	5.310175160188777	5.726296952610071	4.2514339979948845	2.6786028097778235e-5	0.00129357	2.229670699675971
RPS28|6234	3.825122152670628	5.505381621899043	7.259947021641103	2.2168273023451225e-12	1.846727984218604e-8	17.65811112075945
PPIAL4B|653505	3.6708089797911128	-0.530211	4.586667488061399	6.130871220782029e-6	4.7093413374430643e-4	3.4538163257783463
RPL21|6144	3.3256937252689442	4.05518	3.505900155420822	5.096273734774962e-4	0.010254712161242227	-0.413753
LOC100132247|100132247	3.3220594256394294	7.369816170696464	6.383852901958224	5.056918697346509e-10	7.021110201374183e-7	12.334810287987498
TBC1D3P2|440452	3.182247963686519	-0.98504	4.919758600180991	1.2947605225847513e-6	1.6593850051372725e-4	4.782376413070413
POTEE|445582	3.113116757935687	2.9058511750308496	3.445212893707192	6.345316801893591e-4	0.011999923182332475	-0.523378
FAM27B|100133121	3.1088251584334197	-1.33064	5.332936967201196	1.6657597872345422e-7	4.203573828354616e-5	6.5134624119677476
OR6W1P|89883	3.037613108547528	-1.34612	4.815235906928598	2.1293595694040505e-6	2.2741833196051852e-4	4.3285608043605395
RPSAP9|653162	3.0182191041685336	5.533629598154715	5.474103312672732	8.020307640792054e-8	2.5697374154468538e-5	7.566727182702328
LOC349196|349196	2.9795313506012393	0.3113688852615278	5.546063327014951	5.4934757329396264e-8	1.8698709392326897e-5	7.72359
CFHR1|3078	2.9611078081074944	-0.479538	4.367210644966514	1.6264722572405605e-5	9.063095076215712e-4	2.6580893820525713
HIST1H4K|8362	2.9604871567786937	-0.71856	4.704189060467973	3.578110576507635e-6	3.309341689434752e-4	3.947772317059851
RPL13AP20|387841	2.874820149894501	5.681508941601937	5.545863191287382	5.4992903200529254e-8	1.8698709392326897e-5	7.900174035017037
RGPD5|84220	2.6853338614241453	3.715217260443517	4.1858129131114845	3.5365961627190784e-5	0.00153495	2.011168339611329
NBPF16|728936	2.674454793583582	4.026297398157541	3.7851661860861716	1.785328341556306e-4	0.00477454	0.5010631199978706
SPIN2A|54466	2.6035275278443217	-0.699483	5.048031157382229	6.948787520069083e-7	1.1462747413056533e-4	5.4040418275385065
CELP|1057	2.5885313291597147	-0.956601	4.393076499442098	1.4527482077784865e-5	8.476646636773181e-4	2.7432576944760507
NCRNA00182|100302692	2.582591961915538	4.230797546311664	4.331001998781016	1.903354114974282e-5	9.940997777299846e-4	2.5228985853237518
LGALS9B|284194	2.4530448994092295	-1.49828	4.87391	1.6122590333997574e-6	1.865406094130094e-4	4.597494580647968
LOC442459|442459	2.4133590346282374	0.46249608888590155	4.984924297150596	9.453304824707594e-7	1.3235421149954054e-4	5.246140757162143
LOC653544|653544	2.371849608351313	-2.68081	4.721180880311431	3.3070524664500127e-6	3.148502922487066e-4	3.8705400235276057
NBPF14|25832	2.277611354381018	5.379394529067016	6.423837869157006	3.9922843391055933e-10	6.0468590339853e-7	12.634338659236514
C2orf27B|408029	2.273475213547596	-2.55454	4.885965992153541	1.5221387200115803e-6	1.837706754645865e-4	4.544363478983863
PPIAL4G|644591	2.2317695810291913	3.45434	4.1366745254774155	4.3445075145419606e-5	0.00175264	1.8196208286359399
FLJ45445|399844	2.1912647163355663	5.570287092552197	5.418755712652235	1.0701185731792949e-7	3.2416810086800425e-5	7.2474489659632315
GATSL2|729438	2.177480437980167	-1.32385	4.290835931424961	2.2631254454715132e-5	0.0011222	2.354948315182133
KGFLP1|387628	2.1508077745415624	-0.964744	4.533096952923915	7.807684878593548e-6	5.60646693992022e-4	3.299836159532262
PLGLA|285189	2.137587949421235	-2.83702	5.034462232683212	7.426185266234338e-7	1.1672421954785878e-4	5.128245679784778
NBPF10|100132406	2.1260486829925727	6.101924910223358	5.367369122061534	1.3957263133488373e-7	4.009344156328444e-5	6.944131948849091
CTAGE6|340307	2.113295439918503	1.1957816131148147	4.750634812077477	2.8833559859832436e-6	2.8445559500092605e-4	4.302403783692699
CEP170L|645455	2.1043094894665435	-0.418867	5.164293400244936	3.909233199792473e-7	7.573457481597953e-5	5.972916444386531
DUX4|22947	2.1042411890574346	-3.17159	4.649056951154423	4.6128362500350825e-6	3.90124186608297e-4	3.5668136770266514
AGAP7|653268	2.0859235391497095	2.734018741623233	4.341294823307207	1.8203691020357677e-5	9.720887695198054e-4	2.6475221680655334
AMH|268	2.0701783652583603	0.5923312126413813	5.246901616830479	2.581130893015547e-7	5.5133617703246194e-5	6.4452166264219315
RIMBP3C|150221	2.067219250932496	-0.786763	5.641803967249616	3.300330994817919e-8	1.4099183257605473e-5	8.11331
FOXD4L5|653427	2.0671811266344338	-2.57339	5.0111704260439085	8.320579458035914e-7	1.2524664691568394e-4	5.0700186881001965
SPDYE2|441273	2.0200657909310933	0.10178370422527093	3.279250813227421	0.00113723	0.017774356563448775	-0.976676
FOXD4L3|286380	2.0072451993120097	-2.02891	4.857610677343995	1.74224771470709e-6	1.9379595125422185e-4	4.506664791289028
PGAM4|441531	1.9623962775642543	4.181801926938785	4.663797536196252	4.310993608297597e-6	3.7397031399915545e-4	3.879284731244489
CRX|1406	1.95369	-2.63313	4.700250596369752	3.643924915420935e-6	3.309341689434752e-4	3.819054122348316
C2orf14|100132708	1.9359952170444685	-2.16193	4.204857698116936	3.2637799958253196e-5	0.00145785	2.003396848432801
TRIM74|378108	1.9317314409536708	0.3274008093763876	4.252906772509517	2.661841655872191e-5	0.00128921	2.295315723429919
KRT6C|286887	1.9286776199440612	0.15071296341421161	3.4168452864822907	7.022434127299533e-4	0.012952776759664714	-0.564793
NBPF15|284565	1.9121454337817327	5.12278	5.092701057265974	5.577861054408405e-7	9.782394002894572e-5	5.693639353473902
NAIP|4671	1.8719790914356373	3.2336311058391645	4.6668246976398375	4.251402768122439e-6	3.728032711562524e-4	3.961271508136993
APOC1P1|342	1.8693099179488633	-2.2557	4.2374648964858395	2.8426707372713676e-5	0.00134934	2.117045952130919
EDARADD|128178	1.8545840224513361	4.910779452199538	5.278783553768705	2.1959277914217672e-7	5.0642674983409315e-5	6.596088138674737
CST2|1470	1.8474575817329308	-1.46128	3.8687615013505225	1.2876906206998255e-4	0.00383796	0.8737184522419756
FRMPD2L1|728798	1.840694329392795	-3.23359	3.9243847431129644	1.0327144038065178e-4	0.00332534	0.9826550697121812
HPR|3250	1.832546459618695	-0.62363	2.975885409455861	0.003109	0.0342012	-1.81728
FAM66A|100133172	1.8215727674657372	-1.93692	5.809086040928793	1.3327633543297189e-8	6.939115702027327e-6	8.741299452677868
BCYRN1|618	1.8182371116846778	-3.02802	4.163881944039303	3.877685934884965e-5	0.00163164	1.8066178760477918
LRRC37A2|474170	1.8107318175947356	3.782533449922671	7.1428662903750455	4.7179057698817655e-12	2.62016760106667e-8	16.90961904104662
DHRS4L1|728635	1.7883476085792016	1.6415338933469643	5.137488788261087	4.467805393141092e-7	8.458875642627697e-5	6.023676470065268
HHLA1|10086	1.7881688877768918	-3.03887	4.701845001699598	3.617142174642889e-6	3.309341689434752e-4	3.797634351346211
TBC1D3H|729877	1.7719333355281515	2.4591894258655618	4.0276058353567485	6.810392997497997e-5	0.00240909	1.4507228517494086
CHRNA7|1139	1.7481268180330694	-1.60774	4.922922663354616	1.2752353047775985e-6	1.6470306521627572e-4	4.843850808428536
C21orf121|150142	1.7438633662370064	-0.96523	3.304862456789563	0.0010409	0.016817672237564373	-0.893852
PPIAL4D|645142	1.7274670433332495	-1.15706	5.35271	1.5050227831163868e-7	4.0443846112100196e-5	6.757923780951273
FRMPD2|143162	1.7262324842023822	-0.805057	3.880432673124863	1.2296934755844915e-4	0.00372107	0.9344074358669774
GUCY1B2|2974	1.7236628688578153	0.40673323007697537	5.064135591450166	6.420645303483789e-7	1.0697437140134342e-4	5.627741257285534
LOC653545|653545	1.7171932954109062	-3.74541	4.714184253968202	3.4161805703200417e-6	3.2156488407967355e-4	3.7978219489744953
FAM90A7|441317	1.711243152163577	-3.03784	5.296414723191823	2.0074953303476543e-7	4.7781256712746094e-5	6.251023154217517
LOC100133920|100133920	1.7018921292827414	-3.60705	5.202961365765923	3.2209952911599946e-7	6.465662957351406e-5	5.787375474605317
GOLGA6L5|374650	1.6845475863607726	2.6616288274412097	3.9902512924090376	7.925921690125509e-5	0.00271716	1.2984638755434652
CEACAM22P|388550	1.6676878445590246	-2.54549	4.990288190008538	9.210317922853339e-7	1.30045005858186e-4	5.020736005720805
FKBP9L|360132	1.662145160657981	3.7703634223396874	4.52426	8.123372973750663e-6	5.708046324473477e-4	3.305112987264444
LOC641298|641298	1.6599331643160655	2.8341091660985214	3.9029641301971174	1.1246518104478415e-4	0.00352215	0.9662838150483077
PRKY|5616	1.658861051324173	-0.315424	4.4595	1.0842652046167376e-5	6.895016249663918e-4	3.071290009588602
TPTE|7179	1.6383322154252902	-2.10714	4.761550947399865	2.740022362801298e-6	2.7836288162580745e-4	4.142307210477298
LOC728989|728989	1.6324001146643168	-1.67109	5.824638658927013	1.2237169372061536e-8	6.7676338037364495e-6	8.888997537046432
LOC728410|728410	1.6308659421301677	-3.82569	4.861690122173845	1.7087882687946159e-6	1.936742948733816e-4	4.3750424672196235
RPL13AP6|644511	1.6245838769127028	3.03695	3.397229261103475	7.529451070497511e-4	0.0134478	-0.772819
POM121L10P|646074	1.6162299803597846	1.0374940593973514	4.359206812028742	1.68414058359108e-5	9.274055845900819e-4	2.722316380055223
POM121L9P|29774	1.6111017325106467	-0.136473	5.341281625014375	1.5960011517358073e-7	4.203573828354616e-5	6.834336203807803
TRIM60|166655	1.6007908709665053	-3.65084	4.783632966849186	2.470772341177461e-6	2.556865712817247e-4	4.077886277226769
AGAP11|119385	1.5977735778995266	1.6190742689060833	3.7908710495513787	1.7462837881017346e-4	0.00472319	0.6259771938366461
LOC100271836|100271836	1.5942430966937466	5.159147242379918	5.4971743623184395	7.107006135784804e-8	2.3681965845662128e-5	7.63486
AKR1C2|1646	1.5822173453360733	2.024069958814979	3.367710560830566	8.357084560415239e-4	0.014428744648816405	-0.797869
CGB8|94115	1.5718508877405506	-2.82277	3.520906076294799	4.825068616136777e-4	0.00994932	-0.273157
CDRT1|374286	1.5707673316850006	-1.27829	5.651086384404438	3.140099152955075e-8	1.3767682101943291e-5	8.13652
LOC100190938|100190938	1.5668367958782372	2.1161187244015975	4.262109471831918	2.5593547743499626e-5	0.00125048	2.340639071853942
CGB1|114335	1.5595170134031309	-3.01583	3.619265012268358	3.355702310663993e-4	0.00753495	0.0223633
MRGPRX3|117195	1.5584765724990794	-3.16139	4.520100981070054	8.276424228243665e-6	5.769602680617895e-4	3.1037204379041636
C1QTNF9|338872	1.5570496947521542	-0.738091	5.075878260469237	6.060253655939121e-7	1.0198978400161787e-4	5.5935393443690256
GOLGA6L1|283767	1.5570271518531849	-3.35429	4.505211764446348	8.846648575508143e-6	6.090661649443849e-4	3.0355220093461757
POM121L1P|25812	1.5556895489601599	-2.06303	5.197662984498008	3.307834009450651e-7	6.560931241840155e-5	5.970488304593161
CLEC18C|283971	1.55344	-0.495401	4.587774134484433	6.100177970085806e-6	4.7093413374430643e-4	3.5767248966071508
AGAP8|728404	1.5508553960561937	3.2418460978205648	4.1623103077921435	3.903297029138478e-5	0.00163399	1.8987677605548932
AMY2A|279	1.5472484411438407	-0.539219	3.8183790282916967	1.569071381630561e-4	0.00440106	0.7310992532198171
TUBA4B|80086	1.5454427654127842	1.794317747637455	2.8049871180432495	0.00529141	0.0483507	-2.38506
CLIC6|54102	1.531075452312883	2.2793628792668406	3.127987376653209	0.00189631	0.024936462200430057	-1.53681
ORM2|5005	1.5301949530055392	-0.302197	2.994988744805914	0.00292501	0.0329058	-1.78143
CGB5|93659	1.5291441848790441	-2.29877	3.5498369097620404	4.3399209691120477e-4	0.00914127	-0.170126
KRT6B|3854	1.5279950934369755	0.53575	2.9231847041415198	0.00367284	0.0382219	-2.00235
RPL36A|6173	1.524573528358708	5.04007	4.544766591880997	7.408585618583805e-6	5.413791446983542e-4	3.2142990589762617
AKR1C4|1109	1.5229398912585448	-2.79984	3.8748619468026173	1.2570604872303378e-4	0.00378048	0.85002
PABPC3|5042	1.5213070146086962	5.983042510898186	5.276735005899763	2.2189035914944363e-7	5.0642674983409315e-5	6.478184119260961
TPSD1|23430	1.519291759046135	-2.14934	3.7277426337313466	2.227000033547181e-4	0.00562183	0.3937860252925276
CXADRP3|440224	1.4934534929251941	-2.03126	4.448191818719438	1.1399071917674228e-5	7.139847263923695e-4	2.9311038131779465
DMRTC1|63947	1.490731398490715	-3.95139	4.494486633392715	9.280552382892453e-6	6.173648083970986e-4	2.9607501783718293
DDX11L2|84771	1.4892039665909365	0.4688511102919064	5.446566168473726	9.260383641918863e-8	2.911080223736041e-5	7.3933514501883755
ANKRD20A4|728747	1.4864118765312002	-2.61526	4.356628186139813	1.703132854849834e-5	9.274055845900819e-4	2.545699417060961
GUSBP3|653188	1.4855781428615973	2.398639899564225	7.058347839296236	8.093334892460603e-12	2.696861052865722e-8	16.255528005429728
MUC2|4583	1.4846528409419595	-0.750904	3.2657148624295966	0.00119143	0.018244817225849672	-1.01125
CAPN8|388743	1.477230196560763	-0.776807	3.92072	1.0479325337461209e-4	0.00334475	1.0782754122593419
HIST1H2BO|8348	1.4518187431093945	-0.109661	5.034833485419002	7.412711183561398e-7	1.1672421954785878e-4	5.478345485850036
ATP5L2|267020	1.4502544488725468	-1.80488	4.438983964059836	1.1872433993569493e-5	7.299137371470898e-4	2.9144515529971606
C14orf19|280655	1.4410240070376714	0.11516950184861482	4.606626279097344	5.599441557540537e-6	4.506874192762458e-4	3.683608942571227
CTSE|1510	1.4388579726515103	-0.862511	3.2803221780450618	0.00113304	0.017734878417677572	-0.967839
TRPM8|79054	1.4387222207200745	-1.33639	4.114396874981712	4.766124255335173e-5	0.00188619	1.7438766121129587
RUNDC2C|440352	1.4378368580863075	1.1061949670027817	4.441894920822355	1.1720786456746438e-5	7.232593450216756e-4	3.0513349621192756
CCDC144C|348254	1.4186005529250614	-2.04874	4.49676	9.186902182384742e-6	6.173648083970986e-4	3.1183095747624154
GSTM2P1|442245	1.4157724766681303	-1.43151	3.4648372082773173	5.913125700956492e-4	0.011468985716372074	-0.415544
FOXD4L6|653404	1.4038644461566476	-1.0386	5.330069021071149	1.6904114188809752e-7	4.203573828354616e-5	6.699943400439845
DNAH9|1770	1.3914897979617562	2.006064666664696	2.9515451630366303	0.00335876	0.0359798	-2.02392
FAM7A2|100288380	1.3848290544957367	-2.58979	4.57731	6.396451270123899e-6	4.822229620431416e-4	3.3852016617173453
SNORA10|574042	1.3847043436001758	-3.13932	4.131118491052423	4.44620310182808e-5	0.00178502	1.7044629517075043
PZP|5858	1.3831983249851219	0.24671165602197304	2.828750065114334	0.00492165	0.0464061	-2.24398
ARL17A|51326	1.3829041682258072	3.3262556666512944	6.077002172268504	2.987776474655006e-9	2.423597722595896e-6	10.764734336053532
TFF1|7031	1.3740939485154131	-1.73894	2.837128898098716	0.00479698	0.045691769402470266	-2.16219
ANXA8L2|244	1.3739751344265347	-0.622921	3.072204460483522	0.00227853	0.028037383984288136	-1.5655
PCDH11Y|83259	1.371369612737342	-3.30173	3.956210582088003	9.091668927700422e-5	0.00302953	1.0994923904510445
GLYATL1|92292	1.3665641005558524	-0.812623	3.591587254084039	3.719843906221313e-4	0.00813338	-0.015821
KLK4|9622	1.366187622075369	-1.23102	2.9115351873822934	0.00380945	0.039232958605336286	-1.98148
GPR89B|51463	1.3629901616266629	2.392770700381575	3.2775715525543156	0.00114383	0.017843977965981087	-1.10302
DSG3|1830	1.3610287034042672	-0.749113	2.892167383933726	0.00404686	0.0410126	-2.04287
CXCL14|9547	1.3567705431582817	5.291124675916182	3.0161117298294995	0.00273322	0.0315361	-2.3158
SFRP2|6423	1.3535720307903463	2.3262284184974296	2.9439279110012655	0.00344061	0.0366054	-2.08722
ZNF285|26974	-1.35339	0.46066029041239875	-5.18393	3.5436477613916965e-7	6.945966512064359e-5	6.272653824927163
C21orf56|84221	1.3528486305150544	3.3861549930817403	4.498757455725519	9.105377386483795e-6	6.173648083970986e-4	3.1999017862645074
NLGN4Y|22829	1.349480046626148	-2.18438	3.3481537234347747	8.951255748613395e-4	0.015094825104012931	-0.770608
SNORA25|684959	1.3467674318779463	-3.30115	3.8173931894860176	1.5751174686153664e-4	0.00440319	0.6435483539343592
LOC90586|90586	1.3451246972204813	-2.63231	3.937013714785329	9.818966527228526e-5	0.00320772	1.0692741851081857
FAM83A|84985	1.3446598159392196	0.16963280177618326	3.112979642806035	0.00199287	0.025758867714475452	-1.47592
LOC200030|200030	1.3389779474286492	6.11452	5.860641693810026	1.0036083574881185e-8	5.997176715466868e-6	9.440950771276158
BMP5|653	1.3387949096347105	-3.78102	3.3751924331198144	8.139647706115724e-4	0.014156019878036961	-0.718314
KRT4|3851	1.3372821947711886	-1.299	2.8227179773998214	0.00501322	0.0467929	-2.21085
LOC100132832|100132832	1.3294679198378765	0.12111520648263138	4.070870931644551	5.704808507657049e-5	0.00213591	1.6271392197339019
SNORA67|26781	1.3253644320161488	-2.02755	4.069453090452464	5.738163010574819e-5	0.00214358	1.55437
TCEB3C|162699	1.3202276514524016	-3.94224	4.168266227638464	3.807084173675427e-5	0.00161811	1.7927120722136358
HLA-J|3137	1.3171531758403399	1.0624450263315548	3.7634875018251948	1.94134433864153e-4	0.00513409	0.5390521763377709
LOC154761|154761	1.3139184244293198	1.4117974216399694	4.379311699438528	1.54285730913318e-5	8.80326905050271e-4	2.806236945022196
CTAGE1|64693	1.3130268800300606	0.1144101958463063	4.574287326197058	6.484511860586559e-6	4.840582269133948e-4	3.558355270304718
SNORD116-4|100033416	1.3115746744937646	-0.238155	3.206026692363126	0.00146018	0.020811024648728187	-1.19564
GRAPL|400581	1.3075792350626492	-1.19485	4.096997728475566	5.122209451864089e-5	0.00197958	1.6885364429630911
REXO1L1|254958	1.3059682864140743	-3.73969	3.4556992899262604	6.110831567138374e-4	0.0117026	-0.485332
LOC344967|344967	1.3051014244806236	-0.38542	5.118164316923834	4.917673852125833e-7	9.103707116696501e-5	5.825744430102206
SLC5A10|125206	1.3044124221245463	-1.29128	5.101681103853998	5.335794824233879e-7	9.593308809708813e-5	5.666905699328144
FMO2|2327	1.30243	-0.637701	2.8900702502092743	0.00407336	0.041231051298675964	-2.05516
FBXW10|10517	1.2992780380859001	-1.97499	4.527982691702326	7.989022592615017e-6	5.681906826694186e-4	3.251612055957067
THEM5|284486	1.29555	-2.80137	5.039250387619425	7.25420920140116e-7	1.1672421954785878e-4	5.224444186276237
PPIAL4C|653598	1.2937467110042669	2.823768224551352	4.6230126100615125	5.196502531368118e-6	4.3289464337562114e-4	3.7754
ARSE|415	1.2930081407182754	1.4710157356273175	3.035235832421131	0.0025696	0.030422413049472817	-1.75068
TEKT4|150483	1.290797853096641	1.0833820649443555	3.1823564160701006	0.00158151	0.021994661944124437	-1.31165
FOXI1|2299	1.28725	-3.10473	3.2218233832426417	0.00138406	0.0200347	-1.13971
ARX|170302	1.2870308179573315	-2.93796	2.8537149508824085	0.00455861	0.044286257143313995	-2.10724
CT45A6|541465	1.2798815279390274	-3.90055	2.8919724573543473	0.00404932	0.0410126	-2.01105
TRIM43|129868	1.27773	-2.83534	3.1063625277790603	0.00203686	0.0260847	-1.45341
LOC100131726|100131726	1.2747036727827625	-3.59077	4.428952778769978	1.2409546364514044e-5	7.542839069346542e-4	2.749339727374103
SNORA24|677809	1.267619374202508	-3.12896	3.9212505380856406	1.0457067487962797e-4	0.00334405	0.995183
SNORA57|692158	1.2592954446993085	-2.08266	3.8576757671527795	1.3451675182300706e-4	0.00399672	0.8304050826640941
AGAP5|729092	1.2573626484537017	3.0099139084705815	4.035167269376257	6.603522305199415e-5	0.00237115	1.4155706810744464
TMEM212|389177	1.2540866067393428	-2.23921	3.2028273969348517	0.00147606	0.020947757956267722	-1.18594
HIST2H2AC|8338	1.2538481050518862	2.864355081147171	3.896843914375299	1.1523112555734018e-4	0.00357787	0.9129104723039045
CCDC144B|284047	1.252815813790777	-0.447651	4.0294263195678015	6.760031587711224e-5	0.00240147	1.4702784802003075
SPRR2B|6701	1.2486845289151676	-4.05265	3.2482103728816414	0.00126506	0.019005567350626355	-1.07939
WBP11P1|441818	1.2482317828886489	0.23131673458827326	5.301900350266504	1.952137956180514e-7	4.713705867815006e-5	6.710601054671455
TUBB2A|7280	1.2479284106929285	5.99439	5.000285460153641	8.773451430005612e-7	1.271082385002813e-4	5.149737517012208
FUNDC2P2|388965	1.2474426722067753	-1.32228	4.855909283618538	1.7563884904500028e-6	1.9379595125422185e-4	4.623804972171763
TDGF3|6998	1.2465692022168287	-1.90203	3.4591810302294905	6.034784194889764e-4	0.011623761788561658	-0.436055
TCF15|6939	-1.24552	-0.501638	-5.02753	7.682168008218049e-7	1.1961925344385132e-4	5.5292179742541014
FLJ42627|645644	1.2430911939149747	2.875393119244327	4.452850512982551	1.1166519728473548e-5	7.047173681670371e-4	3.0589904390971157
SLC22A20|440044	1.2381774789257876	1.3864279755853914	3.943819335832473	9.555035989680725e-5	0.00315241	1.163957710593702
EVPLL|645027	1.2368785282208774	-1.89754	3.6794418934583057	2.676314034453319e-4	0.00642639	0.2516545253787701
ZNF286B|729288	1.2355094305827536	2.5474353219536665	5.23153	2.78956035096681e-7	5.809608125932252e-5	6.496835173941195
NEK5|341676	1.2328094417847215	1.1839010696494645	3.735060028240992	2.1654781270250933e-4	0.00549148	0.4372781608997176
WNK4|65266	1.232507534814388	0.5042051218376227	4.233884047909863	2.8862476391920608e-5	0.00136226	2.2380358674911607
CTAGE4|100128553	1.2317179082555088	3.768556955503758	4.06516	5.840315766981984e-5	0.00217686	1.429685173666278
TBC1D3C|414060	1.2311750675004334	3.0536906073098895	2.883142687788072	0.00416203	0.0418994	-2.33645
TFF2|7032	1.2194437881578617	-2.79777	2.848364242363902	0.0046343	0.0446055	-2.12168
CLEC4F|165530	1.215699683256953	-0.65362	3.8849338553941046	1.2079936437837505e-4	0.00366601	0.9604400046632806
SNORA48|652965	1.2090359181487307	-3.34499	3.573820631951317	3.972796030162392e-4	0.00859318	-0.119543
DNAH3|55567	1.2081982332956414	1.4237079008314635	3.4707221543315216	5.788982315827254e-4	0.011382306595108794	-0.446995
RASD1|51655	1.2050266532764624	5.387663256173714	4.185736646920977	3.537731168150223e-5	0.00153495	1.692182507947268
COL17A1|1308	1.202522916311174	1.5671980164441084	2.8573157818296626	0.0045083	0.0440028	-2.25603
VCX3B|425054	1.2022083360833857	-3.55263	3.3977612038853158	7.515263000033068e-4	0.0134478	-0.647863
PGA4|643847	1.2019148076832478	-3.8882	3.3662175678032904	8.40111600067872e-4	0.014489750899307263	-0.745264
SEC1|653677	1.2010458513027988	-0.771351	5.629551186832345	3.524074834931235e-8	1.4678652706197326e-5	8.140423510466695
CPA6|57094	1.2002839981083628	-2.26878	3.611621493723468	3.452767587455763e-4	0.00770101	0.028558179063546518
RGPD4|285190	1.198586936671158	4.250724203849429	5.663909876680471	2.931147377537924e-8	1.3198877420853878e-5	8.54482
IL9R|3581	1.1924825021906789	-1.66969	4.535044713338271	7.73966691802651e-6	5.582276645941112e-4	3.305340453762943
GOLGA6L6|727832	1.1900637107695653	-3.18919	3.674340848290022	2.7284542035624425e-4	0.00646117	0.19720344068169116
PCDHB8|56128	1.1848142598827878	1.423449795118403	4.1583029734406765	3.9693312832028085e-5	0.00165333	1.9512133269252958
FOXD4L2|100036519	1.1830806312250448	-0.542576	4.184691614325273	3.553318530675441e-5	0.00153607	2.032664259500087
SNURF|8926	-1.18192	-0.570327	-2.96257	0.00324347	0.0351362	-1.93464
FAM66E|100132103	1.1763012976797882	-2.9542	4.357944024196817	1.6934158955651715e-5	9.274055845900819e-4	2.539699201573373
TBC1D3|729873	1.1757037463435969	5.238948303454245	6.021725863408641	4.085050891276149e-9	3.0936833136159967e-6	10.353734470567609
SPDYE7P|441251	1.1754801975256552	0.8446244997085746	3.629710041744605	3.2271998651230307e-4	0.00732539	0.0915439
UMODL1|89766	1.174280667656027	-0.625231	3.353355250133635	8.789499085724456e-4	0.014872684891986078	-0.756274
WASH5P|375690	1.1705330461935182	5.2554507989825705	6.330238381722912	6.930715272281247e-10	8.88251131934445e-7	12.058979872136762
LOC153328|153328	1.1674804387924262	-2.59363	3.2756376409128243	0.00115147	0.017914471650141702	-0.982112
WDR65|149465	1.1599699994513528	-0.461021	3.2874709663146127	0.00110545	0.017474296150336265	-0.954843
FAM151A|338094	1.1592802619806872	-3.40525	3.842713459468259	1.4265997148907176e-4	0.00413367	0.7259501281005987
CDR1|1038	1.1560100608820516	-3.46987	3.6475624181646618	3.018212040808153e-4	0.00692388	0.10475074353147029
PKDREJ|10343	1.1556901339031196	-1.62985	6.476090239310808	2.9263469817277855e-10	4.875586706256663e-7	12.243936458040409
RGPD1|400966	1.1523259086290474	4.60162	5.683277734495484	2.6409999179890243e-8	1.222269434267087e-5	8.611377486878009
SLC28A3|64078	1.151415067037506	-0.636364	3.20856	0.0014477	0.020721726378102392	-1.18219
ROPN1B|152015	1.1502584429748512	-2.04509	3.4163134484200186	7.035749935476002e-4	0.012952776759664714	-0.565543
F8A1|8263	1.1478056096178972	4.606933196086116	5.851997901143247	1.052634296803239e-8	6.047565523806471e-6	9.493005203934644
FAM166A|401565	1.1476680201616056	-2.06762	4.046566869303107	6.302894900582396e-5	0.00228785	1.4772037131557711
GTF2H2B|653238	1.1453640906236153	3.3833294341367584	4.525633504913634	8.073666726469278e-6	5.699803446173926e-4	3.3032382428512275
LOC150786|150786	1.1449846089112479	2.604598506793212	4.49536	9.244515612973097e-6	6.173648083970986e-4	3.2465363454814185
PGM5P2|595135	1.1402663940033921	-1.57273	3.7360544414158743	2.1572422041492802e-4	0.00548114	0.4437375238897756
SLC35E2|9906	1.13997	2.495955432482675	4.924273995236459	1.2669832607224917e-6	1.6470306521627572e-4	5.089794074991015
RNASE10|338879	1.132725893003439	-0.521055	2.8147023051083138	0.0051373	0.0475955	-2.25513
RPLP0P2|113157	1.1311753332695214	2.4407037495901056	4.085764324662432	5.3654044918233173e-05	0.00204094	1.6371288995765028
CAMP|820	1.1311136853692303	-2.76388	3.0699208951510313	0.00229559	0.028164119957988825	-1.55075
CKMT1A|548596	1.1302661756996542	3.4220557151026028	3.359144826637511	8.612656889484629e-4	0.014702405372510594	-1.00622
PA2G4P4|647033	1.125871769326785	3.657093127322637	5.957577472700363	5.8565407865468255e-9	4.065659418527361e-6	10.115157558975259
PRND|23627	1.1256864804230422	-1.67527	3.6970411171248263	2.5035327954223325e-4	0.00612502	0.3154580064899202
ASAH2|56624	1.1224149987079577	-1.0519	4.728940255663248	3.1899533032135134e-6	3.054471953151744e-4	4.128616186480635
RPL23P8|222901	1.1196762126516788	4.526443319079045	4.74256	2.9939847439382413e-6	2.9342811658091195e-4	4.099011695784089
LOC220429|220429	1.119001365323521	-1.14621	4.102176543136015	5.013658383790463e-5	0.00196086	1.7141896453911682
SULT1E1|6783	1.1163524619506366	-3.82964	3.5571603495944517	4.2245768508137325e-4	0.00896633	-0.180848
IGFN1|91156	1.1110260674553365	-0.593808	2.8784680600256816	0.00422285	0.0422911	-2.09101
TGM3|7053	1.1092489804852144	1.1916071527698966	2.859695627026073	0.00447533	0.0438093	-2.22229
UBE2NL|389898	1.10827	-0.965961	4.888678127127909	1.5025516455190278e-6	1.8273002164958046e-4	4.79897
SPDYE8P|389517	1.1066292908679272	2.112835025643912	3.7455659798842387	2.0799439500109664e-4	0.00535204	0.4274128576808742
NEK10|152110	1.1034672503636742	-0.26149	3.6260558771439944	3.27162089555983e-4	0.00739599	0.0945456
NPIPL3|23117	1.1004067830841813	7.695333861931785	4.499027807905069	9.094395844004374e-6	6.173648083970986e-4	2.8773857443057542
SNORA72|26775	1.0998981941746255	-3.17583	3.7583859266645194	1.9798845899560464e-4	0.00517847	0.4663149417390029
KIAA1751|85452	1.0984524604791883	-0.618237	3.0089602815707077	0.00279682	0.0320271	-1.74373
FKBP6|8468	1.0905999797214068	-1.64729	3.6317045678312505	3.203193581776896e-4	0.00728082	0.1057241321028295
?|100133144	1.0892136892227062	0.0473184	5.330951030876843	1.6827925773583102e-7	4.203573828354616e-5	6.837760038856029
HIST2H2BA|337875	1.0888378091089606	-0.416374	4.375139064317302	1.5712132131340196e-5	8.833016910359809e-4	2.759014327643369
CXorf59|286464	1.0852547776239605	-1.6683	3.121748197445488	0.00193592	0.025277698958940477	-1.4142
HHATL|57467	1.0791959459102365	-3.04617	3.1861122168210447	0.00156166	0.021809566215850288	-1.2365
ZSCAN23|222696	-1.07686	-1.81151	-3.40073	7.436623376853118e-4	0.0133832	-0.616208
AGXT|189	1.0751582064415302	-3.51511	3.336849057599228	9.312406097757631e-4	0.015530930730204194	-0.820179
EMR1|2015	-1.07266	-1.35806	-4.94561	1.1433300502026343e-6	1.5239217573140873e-4	5.118862728889066
FMO1|2326	1.0703093753164923	-1.58814	3.506103583079536	5.092503605822328e-4	0.010254712161242227	-0.287747
IFLTD1|160492	1.0699325907869266	-3.0448	2.8586579107488523	0.00448968	0.0438831	-2.09497
FTHL3|2498	1.0603335729403347	6.351017691516432	5.097035898371301	5.459712834893075e-7	9.677050589590801e-5	5.5810550795506515
RNF186|54546	1.054964831414911	-1.94646	3.037193324455452	0.00255337	0.030321945192198316	-1.64181
FAM106C|100129396	1.051266935354143	-3.04766	4.072674617358461	5.6626434717942446e-5	0.00212489	1.5221668584850345
LOC723972|723972	1.0506759834764152	1.4645869977968957	4.3927089735902705	1.4550872925497448e-5	8.476646636773181e-4	2.858494901009978
ESPNL|339768	-1.05006	-0.473211	-3.80032	1.683353751309358e-4	0.00460531	0.6627603694020134
GCSH|2653	1.0490109128693448	2.8855321186826433	3.2198071618689834	0.00139357	0.020085017326900694	-1.35995
SCARNA9|619383	1.0457273081122864	-0.789277	4.0812972765653965	5.465132615576541e-5	0.00207414	1.6518960356868888
LOC339535|339535	-1.04564	-0.0295063	-3.13741	0.00183791	0.024419	-1.47023
HOXA6|3203	1.0443661796879968	-1.32485	2.9617104607959104	0.0032523	0.0351633	-1.85437
psiTPTE22|387590	1.042550350813094	0.21526718956803143	3.62072	3.337489122941314e-4	0.00750417	0.0719949
AVPR1B|553	1.0425167132725082	-2.36102	3.170792262101602	0.00164412	0.0226761	-1.27537
TSIX|9383	-1.04036	3.7221533858152043	-3.52231	4.800326315482297e-4	0.00991056	-0.716266
SNORA59B|677882	1.037712964477874	-3.55329	3.3403491773006104	9.199164302535346e-4	0.015419243103072576	-0.811243
RASEF|158158	1.0349942358504782	2.162412218332594	3.302870689734138	0.00104811	0.016872108965052025	-1.02659
GPR89C|728932	1.033268308754536	4.32556	4.163843533721424	3.8783099489005357e-5	0.00163164	1.7118963957234525
ABCC6P1|653190	1.033176745362392	-1.29372	3.203292185572529	0.00147375	0.020932707161222357	-1.18901
TUBAL3|79861	1.0324415285810182	-2.89409	3.9359200572443185	9.862019096996279e-5	0.00321548	1.0634636427258055
FMO3|2328	1.0320072489642869	-0.680938	2.8321160598511375	0.00487122	0.0461133	-2.21094
ROPN1|54763	1.0309231681651574	-2.59385	3.628222956037482	3.245208458372555e-4	0.00735347	0.0752331
LOC407835|407835	1.0299730888067193	3.4267412088179654	4.837939403279953	1.9126648446528518e-6	2.0965071695237608e-4	4.649826699516951
C6orf52|347744	1.02991	0.8871754997171609	4.864801059344823	1.6836900453515662e-6	1.921367112712496e-4	4.810671054217136
OPN1SW|611	1.0280543261385477	-2.54525	4.206274023260537	3.244313926414549e-5	0.00145785	2.022680615816957
GTF2A1L|11036	1.0273705075728767	-3.25081	3.5746415852728046	3.9607606772583593e-4	0.00859248	-0.109075
FUT9|10690	-1.02701	-1.93793	-2.96699	0.00319826	0.0348407	-1.85876
ASAH2B|653308	1.0231655084503346	-1.0412	3.5955400600012575	3.6656601721507634e-4	0.0080572	-0.00327874
C4orf7|260436	1.021621846243598	-3.7253	2.798129692059962	0.0054027	0.0491077	-2.24039
OR1F1|4992	1.0206715909912263	-3.49066	3.4307054391657803	6.683593296453427e-4	0.012540016656780468	-0.547607
ASB12|142689	1.0170303127376086	-0.966837	2.973464523674969	0.00313305	0.034350454428487706	-1.83066
PHYHD1|254295	1.016061244877215	4.669367115811438	3.237691449581074	0.00131132	0.0195244	-1.59389
HIST1H2AJ|8331	1.0160490925819816	-1.44435	3.4663081253353485	5.881865468120401e-4	0.011468985716372074	-0.409368
SH2D6|284948	1.0155544634607856	-3.13463	3.6469872487972057	3.0247420687677505e-4	0.00692388	0.116993
KCNH5|27133	1.014436099952649	-3.87685	3.363550451705878	8.480312863427726e-4	0.014551029105825885	-0.749854
FAM106A|80039	1.0139383330228933	-2.96021	3.5295079300816763	4.6757609265886364e-4	0.0097257	-0.239607
ZNF334|55713	-1.00998	-0.503516	-3.3069	0.00103357	0.016774515787958348	-0.939116
SNORA63|6043	1.0082582872439054	-2.38928	3.0956075270047245	0.00211028	0.0268019	-1.48184
GTF2I|2969	1.0082007065097047	7.8533470583256175	5.423622107310664	1.0434241278734804e-7	3.2193498878703804e-5	7.149418560205813
RPS10P7|376693	1.0032557503109647	3.5502923675120828	3.8228171549532455	1.5421231901513653e-4	0.00434743	0.5436431487156996
C2orf70|339778	1.0024848257979406	0.2255243650422942	2.9406524510594902	0.00347637	0.036828732710374595	-1.96193
RPL39|6170	1.002062852834981	7.421001780249978	4.494925750304672	9.262393234665547e-6	6.173648083970986e-4	2.8599886042094997
RNF112|7732	-0.996582	-1.25546	-5.16189	3.9564063805899944e-7	7.576745598506884e-5	6.074990821025901
PCDHA9|9752	0.9896454728297225	-2.63163	3.081698725527547	0.00220884	0.027540292738461338	-1.51903
RAET1L|154064	0.9891124625444164	-2.00972	3.1536839683640245	0.00174095	0.023582084386023234	-1.32341
C6orf138|442213	0.9891025793113871	-0.317938	3.382799008199877	7.923998203852361e-4	0.0138824	-0.672468
PCDHGB2|56103	0.9889791355894919	0.034334343665999176	3.22813	0.00135472	0.019974115946309053	-1.14499
FAM122C|159091	0.9838018800296244	2.1974004797377957	4.193483741068669	3.424194267628383e-5	0.00150133	2.0576447400492874
PCDHB18|54660	0.9834908695574617	-0.3442	3.5158783809897445	4.914392732124513e-4	0.0100712	-0.258814
ITGAD|3681	0.983164	-2.35817	3.533142394416391	4.6139851466649444e-4	0.00962123	-0.214055
OTUD7A|161725	0.9821099799352392	-1.09651	4.232853237134134	2.898909730878252e-5	0.00136337	2.1975436017584924
TRPM3|80036	0.9813645551092471	-2.88039	3.735949337940922	2.158111293946229e-4	0.00548114	0.40891462889182417
FAM86B2|653333	0.9801877601649146	0.7966689913677872	3.570162933992258	4.026836761767869e-4	0.00869056	-0.106071
PSPN|5623	0.9796898604633282	-2.38578	4.491661735155252	9.398191675642976e-6	6.18906211493627e-4	3.095178896352193
SORD|6652	0.9795264972655816	6.103469866143177	6.263534278561405	1.0229584571187865e-9	1.1362340569370735e-6	11.638174518899303
RGPD6|729540	0.9793264713616564	6.261386383345978	5.595441180596524	4.227586180967061e-8	1.6770431752641e-5	8.038728578788366
MRAP|56246	0.9786086675272213	-4.46119	2.9953536384172503	0.00292159	0.0328896	-1.75242
ZNF90|7643	0.9770908081087772	6.162892026727309	3.5522591434387416	4.3014480424253073e-4	0.0090832	-0.718325
GUCY2D|3000	0.9711387620522304	-3.22975	3.7269896659432753	2.2334233413848665e-4	0.00562951	0.3678903583310742
MYPN|84665	0.96705	-2.93028	3.207264562840604	0.00145408	0.0207596	-1.17621
ABCC8|6833	0.9660977535229562	-3.07107	2.898662231682956	0.00396579	0.040362284644179375	-1.99498
MMP12|4321	-0.965997	1.9240829684979717	-3.62256	3.3146875236045087e-4	0.00746297	-0.114057
FAM115A|9747	0.9659440442776273	4.01166	4.450037472556131	1.130639092598719e-5	7.108519970485758e-4	2.905189495995918
PROX1|5629	0.9638216103618384	-1.67297	2.808895681174594	0.00522891	0.0480258	-2.24031
CPEB1|64506	0.9623479663858119	-2.50772	3.124594817860888	0.00191776	0.025139047527594792	-1.40269
FAM129C|199786	0.9609438963235111	-1.40822	4.316930075905608	2.0226790479627155e-5	0.00104595	2.4982906290855684
RAB6C|84084	0.9604262397445167	2.871448372064675	4.891379804132595	1.4832820961495266e-6	1.817129632643181e-4	4.922382389086604
KIF4B|285643	0.959936	0.37525514162897283	4.095635789165117	5.151125753520847e-5	0.00198205	1.722249891330029
HDX|139324	-0.959223	-0.765041	-3.56176	4.153559241550066e-4	0.00889492	-0.12822
C14orf73|91828	-0.956645	-0.826113	-3.27382	0.0011587	0.017941564893444166	-1.02219
PRKG2|5593	0.9520408488677535	-2.03838	3.193211249738946	0.00152476	0.021474241551136863	-1.21295
CNTN2|6900	0.9520111208806404	-2.0223	3.2600667064891686	0.00121474	0.018466043795477203	-1.02289
FAM95B1|100133036	0.9488875641839759	1.1377652039809962	3.0314892482338958	0.00260093	0.030643426211314634	-1.7601
HIST2H3C|126961	0.9477764732175356	-0.0502804	3.607059970573393	3.511944463684204e-4	0.00780167	0.029706401242633795
NT5C1B|93034	0.9463682012330145	-2.55323	3.984711514736248	8.105440829362714e-5	0.0027515	1.2480779162255526
RNF126P1|376412	0.9460107898423528	-2.31451	3.657014289980345	2.9127833493861613e-4	0.00675904	0.17426476980831307
SCARA5|286133	0.9448845875696242	-3.1664	3.1294867744169905	0.00188691	0.024832377300129473	-1.3914
GMCL1L|64396	0.9434061316257625	-1.47984	4.5030527065148185	8.93240183086594e-6	6.124392876710182e-4	3.206346240764649
SHISA2|387914	0.9413057334651797	0.11772032188930656	3.157860859864809	0.00171684	0.0234269	-1.35321
CGB7|94027	0.9352029232914614	-1.662	2.8714145943701146	0.00431615	0.0428408	-2.08286
GTF2IRD2B|389524	0.931082	4.06399	4.224273648211838	3.0063745890503306e-5	0.00139137	1.9783217734988154
CCDC144A|9720	0.9267958498621758	-1.19401	3.114032599771219	0.00198595	0.025716747915770333	-1.44337
DNAH2|146754	0.9257345984997929	2.2981167809987952	2.8813231612859407	0.00418561	0.0420606	-2.29546
CBWD3|445571	0.9242960001681849	5.255434610849964	5.493259802524947	7.254503387334112e-8	2.369946685026934e-5	7.570800842953035
TMOD4|29765	0.9241023459488173	-2.17189	4.578884506680262	6.350964442482899e-6	4.809700844373072e-4	3.4532302458429784
RAB19|401409	0.923615	-0.470424	3.4251769729813253	6.816876392824255e-4	0.012677568679529565	-0.540961
HIST1H4B|8366	0.9225248784491804	-2.88496	3.442757186841328	6.401429889203227e-4	0.012078620994792183	-0.496728
GPAT2|150763	0.9217646231158121	0.15741082742730067	3.3610014313059704	8.556652186690476e-4	0.0146518	-0.752169
DNAH5|1767	0.921525	2.2062530890832757	2.804382755662662	0.00530113	0.048381	-2.48121
C9orf109|286333	0.9198226391086205	-0.0501422	3.512400813492244	4.977079831316908e-4	0.010120804889947651	-0.275011
CHRNA9|55584	0.9175598084411569	-3.13979	2.967032526085162	0.0031978	0.0348407	-1.82075
FAM182A|284800	0.9174793164393218	-1.64374	2.806172345836709	0.00527239	0.0483186	-2.24868
PLAG1|5324	-0.916275	0.9433615527996538	-3.46537	5.901685834131358e-4	0.011468985716372074	-0.529537
HLA-DQB2|3120	0.9103592148898608	2.330518094390935	2.8117244322316775	0.0051841	0.0478252	-2.46824
DPY19L2P4|442523	0.9096047701567183	-1.59358	3.159839643376861	0.00170552	0.0233298	-1.31003
TUBB3|10381	0.9071273547616435	7.096048676652223	4.881751954648174	1.5530623807284878e-6	1.8482551660940953e-4	4.562443446048494
CDH2|1000	-0.90596	3.846716059104136	-3.28218	0.00112581	0.0176621	-1.50637
TSPAN10|83882	-0.905919	1.4882702913743895	-4.99356	9.064865055310485e-7	1.290852279372034e-4	5.389527649606763
ALDH3B2|222	0.904202	4.913111495183341	2.9169834747450025	0.00374499	0.038778961487437424	-2.59016
H2AFB1|474382	0.9032904310551589	-0.873114	3.6883335823272017	2.587662992754563e-4	0.00625734	0.298395
ALOX15B|247	0.9030458809003792	-0.5746	3.2411410980493662	0.00129598	0.019330583933625307	-1.09308
PRSS45|377047	-0.901746	-2.45308	-3.33644	9.325775660345931e-4	0.015537674827702356	-0.802269
TNNI3K|51086	0.8991789981918364	-1.67838	3.511536397111529	4.992777659735159e-4	0.010120804889947651	-0.270928
LOC728875|728875	0.8982716934480338	3.617463754914107	3.3419407242269203	9.148096742108135e-4	0.015349087595192714	-1.10451
FAM21B|55747	0.8975943975692269	6.066189596404694	6.658743808692403	9.734408800480177e-11	2.027312312810003e-7	13.914009673311158
KCNH6|81033	0.8951540317677477	-2.98745	3.0177387534950824	0.00271894	0.031480318589760296	-1.68895
HBB|3043	-0.891774	3.2840378396948036	-3.70892	2.392894911683972e-4	0.00592899	-0.00659314
POLR2J2|246721	0.891684	5.164695010691823	3.4525596708574082	6.180173174885815e-4	0.011781220282239423	-0.983174
CSNK1A1L|122011	0.8903982769738589	-2.00748	3.8946420496367016	1.162418889180381e-4	0.00359315	0.9653375368196899
FAM27A|548321	0.8891847316244249	0.9999875484470312	3.3809853288127454	7.974927941131581e-4	0.013942316309254278	-0.719483
POTEF|728378	0.8886175890374045	0.6291124723695763	4.383240986834317	1.5166034029168757e-5	8.713148033102782e-4	2.8191131242545646
PCDHA8|56140	0.8882252465561328	-1.96128	2.791889362834472	0.00550582	0.0496656	-2.27744
CHRM4|1132	0.8882228506941088	-2.37155	3.3271041290605434	9.634557773017914e-4	0.015924738795263044	-0.830299
FAM72A|729533	0.8812286171088912	1.9172740060235178	3.6715485169875475	2.7573992558428906e-4	0.00649446	0.17527803690592325
ZFP57|346171	0.8794727223401146	-3.49812	3.065203862411647	0.00233121	0.0285171	-1.56528
RUNX1T1|862	0.8783747976143315	-1.1814	3.06867	0.00230499	0.028237778830171267	-1.56984
RPL7|6129	0.8760279339143336	8.248708619128948	4.167046363402653	3.82660412092797e-5	0.00162227	1.5224237874781803
BAI2|576	0.8737860233062663	2.7921096580036653	3.87138	1.274468061351301e-4	0.00380536	0.7855570399499152
DISP2|85455	0.8722334320613258	-0.0761878	3.9373032790489226	9.807597496262269e-5	0.00320772	1.1502429181552927
L1TD1|54596	0.8676860526238543	-2.03303	3.321795875214345	9.814370139167633e-4	0.0161898	-0.844015
GNMT|27232	0.8638683409089092	-0.617032	4.032770399181455	6.668442294773985e-5	0.00238418	1.4836586221409176
MCF2L2|23101	0.863284	-1.31918	4.821261472591325	2.0696453318642377e-6	2.224668443496133e-4	4.504954801960317
ODF3L1|161753	0.8631519295924441	-1.6918	3.2255202926143314	0.00136679	0.019974115946309053	-1.12325
RAB43|339122	0.8590792616990797	5.058528256750323	4.785330151555542	2.45116844285731e-6	2.5524323391528525e-4	4.221474910877012
C21orf62|56245	0.8589084273127668	-2.61163	3.2913348946617065	0.0010908	0.017363307504998423	-0.935547
LRRC37A|9884	0.8572952559032508	4.408430200453951	7.9774490922924945	1.7930449244866603e-14	2.9873921486872247e-10	22.31699752356773
LOC100128164|100128164	0.855248	-2.68228	3.2048809364282156	0.00146585	0.020873963267198672	-1.18081
TF|7018	0.8550581357786653	-0.525901	2.828564617013116	0.00492444	0.0464062	-2.22949
LOC400696|400696	-0.854101	-2.23559	-2.85249	0.00457577	0.044357427655748384	-2.14689
TUBA1A|7846	0.8529888594386233	9.128805172877252	5.559368130419792	5.120057340544749e-8	1.8698709392326897e-5	7.849240714528991
TRAM1L1|133022	-0.852284	0.9891550917645792	-3.82672	1.5188055500269781e-4	0.00429623	0.6940672997651305
LILRA3|11026	-0.852127	-2.01957	-3.11094	0.00200636	0.025833091365996444	-1.45904
EMID1|129080	-0.850235	5.813458549460065	-3.48989	5.401380188970273e-4	0.010751779609131866	-0.951476
NOTCH2NL|388677	-0.849969	4.935109429468129	-6.78686	4.436835950852294e-11	1.2320353962858346e-7	14.68070720540747
ARSH|347527	0.8496055211098343	-2.45487	3.283317699769151	0.0011214	0.017612783171870233	-0.957442
PRPH2|5961	0.8478316546208794	-0.867627	3.4744393900444592	5.711826942816886e-4	0.011288819536687087	-0.385238
PMS2L11|441263	0.846896	2.346622504703139	3.851242030190953	1.3796290762510335e-4	0.00405397	0.7686232653942691
DPY19L2P2|349152	0.8463786605225181	0.830347	3.0142713748290313	0.00274946	0.0316784	-1.79621
MICALCL|84953	0.8461719869767819	-1.14457	3.745361115876208	2.0815809578650344e-4	0.00535204	0.4848895825076047
UPF0639|400224	0.8455951962053955	-0.698073	3.028723010763696	0.00262428	0.030795540771356114	-1.69117
FLJ46111|283102	0.8446897094424011	-1.90428	4.210769158497099	3.183263276141526e-5	0.00144908	2.0826306868289537
OTX1|5013	0.8443294134018169	0.9792506201838558	2.809589435407614	0.00521789	0.048004	-2.35422
PMS2CL|441194	0.8436505638720276	3.7772954123436677	5.69748	2.4462350653927326e-8	1.1644777835573804e-5	8.736166252763413
LOC650368|650368	0.8424551365542068	1.8195048521914527	4.166002768349934	3.843379121212977e-5	0.00162524	1.962867168224724
UBE2MP1|606551	0.840586	3.6031283200984205	4.857549677874882	1.742752795017417e-6	1.9379595125422185e-4	4.707486794780312
HSPA1B|3304	0.8355702268678539	8.55031	4.574347119619662	6.482757682746475e-6	4.840582269133948e-4	3.207951628741327
LOC595101|595101	0.8327823304169312	3.5793388901860665	3.362949671042696	0.000849825	0.014566801443026548	-1.04291
AGAP6|414189	0.8318983288446586	4.2942	4.588477673761653	6.080741863998855e-6	4.7093413374430643e-4	3.4426087244110546
FDPSL2A|619190	0.8306300100914331	-0.853929	3.623815145717943	3.299143316834628e-4	0.00743803	0.0884428
?|388795	0.8301695940245623	-2.82029	3.252611559830163	0.00124616	0.018857645949031537	-1.0475
SLC4A1|6521	0.8301435866305998	-3.40447	3.1467562799623794	0.00178164	0.023967150572556824	-1.3461
KIAA0754|643314	0.8299471151378254	1.7770910975207175	3.3560599475289754	8.706467802682111e-4	0.014817	-0.850431
TRIM16L|147166	0.8293251273945383	3.5844314567997246	4.602340519066465	5.709683464526336e-6	4.5516285264341285e-4	3.585334240173652
C9orf129|445577	0.8276069294643288	1.8980876711226529	3.400665620854588	7.43823447399478e-4	0.0133832	-0.714127
PCDHGA3|56112	0.824966	-1.5489	3.2037834885191026	0.0014713	0.0209158	-1.18667
LGALS9C|654346	0.8228200280506821	1.773522113394599	3.6537988342723815	2.9482544560552516e-4	0.00682234	0.11857726556378179
ZBTB7C|201501	0.8220095175453527	3.289969980343454	2.9317481322932895	0.00357529	0.0374877	-2.30887
CXorf50B|653687	0.8218495400226521	-1.73422	3.0397823676484363	0.00253205	0.0302096	-1.64012
SPDYE5|442590	0.819832	-0.0715848	3.2630613651608606	0.00120233	0.0183108	-1.04113
PLA2G4C|8605	-0.819421	1.4800887140793586	-5.35688	1.473142139129902e-7	4.0236100295152946e-5	7.091238216568862
ARRDC5|645432	0.817829	-2.64464	3.3245510440938166	9.720655439358445e-4	0.016051123912304368	-0.839736
GUSBL1|387036	0.8143306972499326	1.1461437996088975	4.702131030083879	3.6123575716752626e-6	3.309341689434752e-4	4.125505611384229
PAR5|8123	0.8090974168072572	-0.965708	2.8369021868189632	0.00480031	0.045691769402470266	-2.19394
GTF2H2|2966	0.8089023842021112	3.6693526099649625	4.612375900919903	5.454753893169706e-6	4.45498306931865e-4	3.616997968931198
CD207|50489	0.8083517524051795	0.1503719782730751	2.856702919379562	0.00451683	0.044060213051516514	-2.18781
LOC728554|728554	0.8073495642086087	5.697122296796581	5.042917091391752	7.125123180102395e-7	1.1638399735655492e-4	5.3479748479419555
C11orf93|120376	0.8070739940367548	1.0673502274931532	3.2188848053344086	0.00139794	0.0201306	-1.22093
CRYBB3|1417	0.806985	-2.59484	3.6766891300331084	2.7043336964505647e-4	0.00645541	0.2323447070781839
RPL13AP3|645683	-0.805694	-0.150208	-5.378	1.3213363672054958e-7	3.862243020001888e-5	7.143600089903449
ETV3L|440695	0.8048945598316035	-2.41681	3.5071125122667803	5.073843647030102e-4	0.010234298910795222	-0.29314
TAF1L|138474	0.8027273515878072	0.7354549546237028	3.446576699116196	6.314352479898814e-4	0.011977868304253639	-0.505453
FAM35B2|439965	0.7979846506435765	2.8172153556909674	4.206576666092554	3.240168766233381e-5	0.00145785	2.049382569499656
HIST1H2BN|8341	0.7960480207324762	0.13646701567860092	4.108635205124774	4.881346727656821e-5	0.00191812	1.769642365594474
XKR9|389668	0.7927591843560537	-0.641908	3.1139451802246803	0.00198652	0.025716747915770333	-1.4589
TUBG2|27175	0.7922777957669103	4.491364121120698	5.773688209436406	1.6174806852120024e-8	8.166316877671871e-6	9.068444386977461
EFCAB3|146779	0.7911936753307809	-3.1444	3.2684033671085726	0.00118048	0.018160583905259226	-1.00594
ROR1|4919	0.7910869415383941	0.7670996978629914	2.9667809471218587	0.00320036	0.0348407	-1.92368
NPTX2|4885	0.7880439379569499	2.7044125692013403	2.823587861913525	0.00499992	0.0467679	-2.5189
FAM7A3|89837	0.787545	-1.32067	2.9654072453012925	0.00321436	0.034911601441142213	-1.84803
ZNF578|147660	0.785836	1.363847163335362	3.4253614341112413	6.812389594218812e-4	0.012677568679529565	-0.605008
MCHR1|2847	0.7816213663199706	-2.41001	2.958695849336009	0.00328355	0.035419882231324126	-1.84666
SGK196|84197	0.7767448956619559	0.8253186688478023	3.1622221426241013	0.00169199	0.0232018	-1.37495
GUCY2C|2984	0.7760237086989825	-2.5472	3.041644459748102	0.00251681	0.030124	-1.62705
C9orf128|392307	0.7749552122203366	-2.87825	2.9686132277990964	0.00318178	0.0347162	-1.81765
PIWIL2|55124	0.7738231595445278	-2.69432	3.242997635894555	0.00128779	0.019242934279331596	-1.07362
SMN1|6606	0.7727610223099475	-1.14489	3.2533197447091418	0.00124314	0.0188291	-1.04847
ADRB1|153	0.7719550616144487	-1.23913	2.8326466882097843	0.00486331	0.0460908	-2.1962
MCART2|147407	0.7719443604819667	-0.722649	4.3019683481775335	2.1573808822905646e-5	0.0010874	2.475275416464803
SAMD11|148398	-0.770934	3.5081964452673815	-3.21565	0.00141337	0.020317592829528937	-1.65931
GOLGA6L10|647042	0.7685978313481135	3.6778825453325745	3.8548599112710313	1.360148907863315e-4	0.00401799	0.618581
HIST1H2BE|8344	0.7673779917257154	-0.0420243	4.153497499519821	4.049921377026431e-5	0.00167923	1.9338426945430598
FAM71D|161142	0.7653153171043355	1.6028871239040217	4.634968221645596	4.9202595603197846e-6	4.1402244714387846e-4	3.8455193705080406
SCG2|7857	0.7628954766657745	-0.805031	2.8197793704207066	0.00505839	0.047108905732909497	-2.24471
TMEM163|81615	0.7594210116184046	0.5292924514662318	3.1237910561267346	0.00192287	0.025174424212127677	-1.47446
NLRP12|91662	0.7593687213875693	-2.35439	3.6087407024044125	3.490030295854726e-4	0.00776334	0.024590412689876828
KCNA7|3743	0.7565770136540954	-2.76956	2.977280902972757	0.00309521	0.034129205363015336	-1.79571
PDE6A|5145	0.7564125389572854	-0.470632	3.740953490807286	2.117096620017039e-4	0.00541827	0.4741472415641619
LRRC37A3|374819	0.755634	3.529624449368834	4.9773446551223595	9.807256327939157e-7	1.3393335875392975e-4	5.250456420532057
GLDN|342035	-0.755524	0.091217	-2.87114	0.00431982	0.0428408	-2.20877
NOMO2|283820	0.754488	7.171382901948895	4.138643001807647	4.3090116631507867e-5	0.00174677	1.4056557257790203
FAM22G|441457	0.7523038364795616	-1.59415	3.0337047158713863	0.00258236	0.030500245074878415	-1.65902
SLC16A1|6566	-0.75034	5.113477739225166	-3.89618	1.1553295976955816e-4	0.00357787	0.5082778421316672
RPL23AP7|118433	0.7500941335863344	3.0315928490425446	5.859874442267649	1.007868363442004e-8	5.997176715466868e-6	9.612350186157546
LOC284100|284100	0.7494717281524521	-1.54594	2.79475	0.00545831	0.049344	-2.28364
POM121C|100101267	0.7490347566131016	6.3464199760906475	6.073096364514934	3.0547717528668036e-9	2.423597722595896e-6	10.565990768622292
OXCT2|64064	0.7488995317205805	-0.797725	3.816076651101388	0.000158323	0.00441773	0.7266528968960184
ASGR2|433	0.748508	-2.047	3.1237	0.00192348	0.025174424212127677	-1.40751
SLC26A8|116369	0.7483581846747949	-2.46809	3.558032192950051	4.21103839334899e-4	0.00896042	-0.136428
TNFSF10|8743	-0.744903	6.242467845666785	-3.75617	1.9968526839793274e-4	0.0052065	-0.0310082
FSCN3|29999	0.7411566562822318	-2.76793	3.585638449863131	3.8028067667340707e-4	0.00829301	-0.0570004
BOP1|23246	0.7395786504416143	5.5494586098501575	3.672938381887027	2.742956117586291e-4	0.00647314	-0.270689
DNAJC22|79962	0.7364461533039206	2.8170281227980944	2.8658244709901424	0.00439143	0.043267652424986154	-2.40686
SLC13A4|26266	0.7347741292779366	-1.16482	2.8688101344798698	0.00435108	0.0429972	-2.10679
LOC253039|253039	-0.733542	4.015484328023916	-7.06997	7.516532371708544e-12	2.696861052865722e-8	16.44359882105711
NOMO3|408050	0.7332454650070803	7.2255529493853015	5.2083200065917605	3.1354180040785574e-7	6.370634069018639e-5	6.092047896461647
NHSL2|340527	0.7321098852179915	-0.118692	3.2264982127836888	0.00136225	0.019974115946309053	-1.15012
C6orf155|79940	-0.731112	-0.682236	-2.94821	0.00339443	0.0362065	-1.95325
BCAS4|55653	0.7303642533537882	6.8391536159974144	4.374648579104718	1.5745789702760117e-5	8.833016910359809e-4	2.3600199227624277
LOC339290|339290	-0.729914	2.509928318669507	-3.79755	1.7015947770542805e-4	0.00463998	0.42971396543289764
LILRA5|353514	-0.727514	-0.458967	-3.87305	1.266073027859176e-4	0.00379721	0.9200186627750115
RFX2|5990	0.7268389604748468	3.2350054918499924	2.966252342682878	0.00320574	0.0348407	-2.2078
NCRNA00176|284739	-0.725727	0.5143941048757232	-3.71546	2.3339943134092952e-4	0.00583009	0.3424463616999853
FAM180A|389558	0.7255698548084842	-2.13908	2.9551118433616574	0.00332105	0.0357287	-1.86047
H3F3C|440093	0.7247023263871244	5.387850971813939	4.95027	1.11791571207371e-6	1.5020640063596842e-4	4.933425433493767
RPS12|6206	-0.724057	9.105185376052601	-5.58511	4.4663883718874614e-8	1.7305696898608602e-5	7.996123716590252
LOC728024|728024	0.7231962357982868	0.62464	4.52728	8.014213458214595e-6	5.681906826694186e-4	3.3951877397056256
NFIC|4782	0.7209733851461919	4.719741760758593	3.922538630970564	1.0403485315381284e-4	0.00333974	0.717183
STAR|6770	0.7207751992113653	-0.969274	3.0486422759922123	0.00246031	0.0296394	-1.6331
RGPD3|653489	0.7197692197096036	4.18802	4.532162890939965	7.840506554236907e-6	5.60646693992022e-4	3.206739960075444
RPS27A|6233	-0.719155	8.583711355140606	-6.13799	2.1103757321346365e-9	1.9533872262830655e-6	10.9325
CCL8|6355	-0.717588	7.977265067500841e-4	-2.80918	0.00522439	0.0480258	-2.36437
GOLGA6L9|440295	0.7169339836918912	4.793140910702948	4.174356312465775	3.71104338776311e-5	0.00158538	1.6673701711464535
TOMM20L|387990	0.7168586449060771	-2.55539	3.7475103015584925	2.064467767186518e-4	0.00532447	0.46323353618319185
KLC3|147700	-0.716	2.217064456238863	-3.23073	0.0013428	0.019851330051563195	-1.41755
PPIA|5478	0.7143511942476438	9.163200350875904	5.970872330091811	5.4365712123467674e-9	3.938204911691717e-6	10.013086133448414
PDXDC2|283970	0.7136107230642756	4.356746352919116	4.603731960958433	5.673664951103576e-6	4.5446601803046476e-4	3.4958440230044996
SEPP1|6414	-0.711422	6.415622103243209	-4.4253	1.2611098753370629e-5	7.612808562677828e-4	2.5688884775479774
PCDHB13|56123	0.7098290506766569	2.216353104569163	3.6016215098641355	3.583742386853668e-4	0.00791893	-0.0976336
NPPA|4878	0.7069959306576066	-2.47656	2.8726388454463354	0.00429983	0.0427443	-2.06773
DOK7|285489	-0.704499	2.762520001124187	-3.15544	0.00173075	0.0235208	-1.72377
ZNF827|152485	0.7032454916065047	2.9466820058385976	3.8802456267067638	1.230603147281239e-4	0.00372107	0.802073
LOC652276|652276	0.702403	1.7116725077273707	4.5734897149135785	6.5079552745093586e-6	4.840582269133948e-4	3.5873581810432533
FAM70A|55026	-0.699867	-1.41473	-3.39061	7.708219551909141e-4	0.013604517579910826	-0.649719
ATAD3C|219293	0.6989990233849296	2.9214587795397144	3.4911289722792045	5.377116665583471e-4	0.0107163	-0.547725
CBWD6|644019	0.6988833107593195	4.204092815522465	4.382324379122432	1.5226892876650148e-5	8.718050248036705e-4	2.574170825127017
DSEL|92126	-0.698638	1.7493648881511488	-3.22416	0.00137314	0.019974115946309053	-1.36966
FAM194A|131831	0.6985701370202526	-2.6283	3.3533672834752895	8.789128048415995e-4	0.014872684891986078	-0.754908
FLJ45340|402483	0.6984232651394068	5.827713645605317	5.006921266877739	8.494610828565084e-7	1.2524664691568394e-4	5.1704492367486985
LOC728643|728643	0.6965339303293658	3.509264488830647	4.013328914085352	7.217888372862005e-5	0.00251584	1.218997107834018
HIST2H3D|653604	0.6959361523107396	-1.80302	2.881097596991405	0.00418854	0.042064646345288864	-2.05895
HSD17B11|51170	-0.694097	4.533947193283431	-5.21571	3.020957598748747e-7	6.213848710216404e-5	6.185502620092773
FPR2|2358	-0.692846	-2.17557	-2.85439	0.00454912	0.0442479	-2.14186
LOC441294|441294	0.6914928483631358	2.5024731478974895	3.4409092648588713	6.443960225299961e-4	0.012145115533226544	-0.65496
ACOX2|8309	0.689617	1.5507524942591782	2.86903	0.00434812	0.042993473261811826	-2.2553
POMZP3|22932	0.6872962764988401	3.868394827705898	4.492582502668509	9.359691247546465e-6	6.188167296641733e-4	3.0765131412459725
SYNGR4|23546	0.6870277473468379	-2.78934	2.9270802720835083	0.00362817	0.037900146546352306	-1.92584
DHFR|1719	0.6842512607286613	5.027405086684842	4.664044429955048	4.3061034705954805e-6	3.7397031399915545e-4	3.6773284508474102
DHRS4L2|317749	0.6841854566947037	4.688933745005083	5.359976642232083	1.4498561248647304e-7	4.0236100295152946e-5	6.941305694223107
NMU|10874	-0.683924	1.8873465804059015	-2.7976	0.00541134	0.0491573	-2.60281
LOC202181|202181	0.68289	1.0299814426150298	3.468623595095174	5.83296939915596e-4	0.0114333	-0.452628
APOBEC3A|200315	0.6822191856950514	1.5479860052003853	2.9063292943771875	0.00387198	0.039699157598808786	-2.15266
C19orf71|100128569	0.6817312077820125	-0.570059	3.7983388736069656	1.6963908652435002e-4	0.00463337	0.6676660354160351
RAET1K|646024	0.6809947022768971	-0.557968	3.7404185609751814	2.1214456351836697e-4	0.00542107	0.472374
LOC341056|341056	0.6800971989256106	0.7965431304133712	4.800397102606566	2.2835821158920994e-6	2.39287809011813e-4	4.5372666926826435
MIR155HG|114614	-0.679369	-0.247485	-3.274	0.00115796	0.017941564893444166	-1.04053
PFKFB1|5207	0.6781918764499255	-2.19062	3.693568986512956	2.5367662056166297e-4	0.00616697	0.298721
LOC729020|729020	0.6759225163334656	1.3201240480174072	3.669295396593124	2.7809652557106006e-4	0.00652183	0.1924387095539961
MIR17HG|407975	-0.674718	0.6084882028621511	-3.83512	1.4696961748269876e-4	0.0042001	0.7523157072366295
MARCH3|115123	0.6747021269128526	1.7031609746644016	3.919201217220259	1.0542854524011446e-4	0.00335859	1.0432857425522588
STAG3L2|442582	0.6706158642366027	2.398287966013004	3.4114649825926295	7.158233482191052e-4	0.0131347	-0.742429
LOC349114|349114	0.66863	3.424187875934447	4.871063117201573	1.6342436296031918e-6	1.8778022836426746e-4	4.7726
KCNH1|3756	0.6682123745713514	-1.32841	2.8504136984678556	0.00460517	0.044404801852283377	-2.15009
BMS1P5|399761	0.6674523226125667	2.5330657144374125	4.088774276033884	5.299185304478774e-5	0.00202605	1.6148691275617644
C1QL3|389941	-0.665841	-2.00082	-3.00593	0.00282417	0.0321623	-1.74652
HIST2H2AA3|8337	0.6639046820963687	6.44985	3.1550108855445718	0.00173326	0.0235208	-2.02045
GK3P|2713	0.6629360368109654	-0.454299	3.5948579570837724	3.67495700815272e-4	0.00806699	-0.00750426
NUDT4|11163	0.6625312053645896	5.77895	4.756533209889426	2.805033698715216e-6	2.82985225687661e-4	4.031624011537286
GATSL1|389523	0.6602586401192146	0.1935204834235283	2.8733760554509464	0.00429002	0.0426723	-2.14847
EFCAB4B|84766	0.6591729131373231	-0.32979	2.825316161666624	0.00497359	0.046632	-2.25164
FAM196A|642938	0.6576263089705565	-1.78267	2.9038186371622117	0.00390248	0.0399135	-2.00189
PTCH2|8643	0.6537972626474976	1.6042752710066916	2.978261937230494	0.00308554	0.0340904	-1.95952
CHRFAM7A|89832	0.6530496959217298	-0.144657	2.8255517663087018	0.00497001	0.046632	-2.26009
CDYL2|124359	0.6526640841400816	0.8664692789120628	3.409648580409175	7.204630002219724e-4	0.013184437651594088	-0.632301
SIRPB1|10326	0.652457	1.3341382524689662	3.2269860761512765	0.00135999	0.019974115946309053	-1.22119
C18orf18|147525	-0.651076	-0.835754	-2.83448	0.00483614	0.0458855	-2.24438
ZNF737|100129842	0.6466308213800142	3.8876839973601744	3.3986407372779537	7.491858597769778e-4	0.013426780129757858	-1.01296
RPS18|6222	-0.64577	10.008722482107325	-4.82717	2.0126174204709635e-6	2.1774168079523846e-4	4.363400491402796
POLR2J4|84820	0.6425760656459905	4.900987113060576	4.882739737256224	1.5457598325834495e-6	1.8482551660940953e-4	4.659812023993577
HIST2H2BF|440689	0.6425328442532048	2.4144271972857707	3.0463962474601693	0.00247832	0.029770214776425413	-1.86229
TEX14|56155	0.6424365446753425	-1.29313	3.697392769806505	2.500189919935993e-4	0.00612502	0.32659349219792855
TLE2|7089	0.6420647328543089	5.271118848867579	3.089185700836265	0.00215527	0.027039900843684867	-2.1514
ZBTB32|27033	-0.642006	-1.93379	-3.03866	0.00254128	0.030243078914201558	-1.65771
FAM133B|257415	0.641968	3.489945748834033	4.615356793558537	5.381161852300377e-6	4.416528946855989e-4	3.6394153288975044
YY2|404281	0.6414922431195209	-0.13354	3.191820927309604	0.00153192	0.021538703106843315	-1.25121
NACAP1|83955	0.6392126653085515	4.205627831612211	4.879284625650831	1.5714487759726461e-6	1.85075435635204e-4	4.716591005363275
ALKBH3|221120	-0.637275	3.0349979599139143	-3.39943	7.470816555592491e-4	0.013422829678756425	-1.00622
RBP7|116362	-0.636543	0.7518691421324658	-2.91335	0.00378782	0.039052491962049136	-2.14842
ZNF732|654254	0.6362941107479618	-1.90421	2.9268773933426893	0.00363048	0.037900146546352306	-1.9393
RPL23AP82|284942	0.6360159403895126	3.28178	4.662737550848258	4.332049132815377e-6	3.7397031399915545e-4	3.871617079386869
ABCC9|10060	0.634276	1.9582604511458168	3.0746658577763744	0.00226027	0.027936499503063723	-1.72595
HSPA1L|3305	0.6322966571165153	2.1984700988044574	3.9287277138136294	1.0149639328085552e-4	0.00328356	1.0454509382832518
MRO|83876	-0.629317	-1.11273	-3.32799	9.604757564990523e-4	0.015891247844121856	-0.846376
PHKG1|5260	0.6274457407377917	-1.57966	3.769561965578328	1.89637745056255e-4	0.00503114	0.5609832595667763
FAM22A|728118	0.6259198105519106	2.293646776383287	3.5538886080855066	4.2757469762986854e-4	0.00904038	-0.270565
TP53I11|9537	0.6254864207252402	6.346263211456975	4.30444	2.134545012554192e-5	0.00108426	2.081549020286981
FAM129A|116496	0.6252353549707926	3.9297036479534593	2.9832829050454044	0.00303653	0.0337446	-2.29617
TOP1MT|116447	-0.624841	5.3552580965949295	-6.1037	2.5668610445718935e-9	2.250866940190122e-6	10.739186752334257
FAM10A4|145165	0.6247273101298118	4.864014045035105	4.660201025170673	4.382836982275382e-6	3.764043657819079e-4	3.6726611467338213
GSDMB|55876	-0.623077	3.228948095620751	-3.64983	2.992625235204238e-4	0.00689628	-0.179805
TRIM7|81786	0.6221197814712592	-0.138359	3.210398745486507	0.00143874	0.020611159828882775	-1.19949
RNF138P1|379013	0.6213557228147181	-0.306614	3.6326122972046293	3.192323731947674e-4	0.00726603	0.11349979271106392
TBC1D8B|54885	0.6204365454790162	2.0396448768243056	2.9468229396208376	0.00340929	0.0363337	-2.09736
RPL24|6152	-0.619811	8.800939573122868	-4.31614	2.0295756023905424e-5	0.00104595	2.1461026567141097
LOC401127|401127	0.6175950939336712	-1.23836	4.14239	4.242227504713732e-5	0.00172811	1.8682827153372266
LOC728855|728855	0.616826	5.299163080096023	3.837752363649679	1.454614108149046e-4	0.00416415	0.3321646609507942
C2|717	-0.615556	4.708870131316316	-2.95224	0.00335133	0.035930865998482144	-2.56856
ALOX12|239	0.6147800815777216	-1.09667	3.234105823760514	0.00132744	0.019746814245065292	-1.10689
GBP3|2635	-0.614494	4.768320940296723	-3.25164	0.00125032	0.018879917316717426	-1.67398
TCTEX1D1|200132	-0.613648	-2.20624	-3.1866	0.0015591	0.021792136445855016	-1.2395
EHHADH|1962	-0.613296	3.034453778273369	-4.73319	3.127582098622875e-6	3.029572403788123e-4	4.1086320269882135
APC2|10297	0.6097227328906939	-0.956442	2.7967737804163106	0.00542496	0.049175840074399874	-2.30051
FCGR3A|2214	-0.60929	4.397742139146208	-3.51889	4.860652356674547e-4	0.010010300236656939	-0.776645
TATDN1|83940	-0.608427	3.8428	-6.19851	1.4905945284263512e-9	1.5521747148819647e-6	11.341628111857638
WASH2P|375260	0.6081781205283037	5.671890890534489	4.303106817867569	2.1468369474342856e-5	0.00108719	2.1047
NEAT1|283131	-0.607786	7.903907294037524	-3.22438	0.00137208	0.019974115946309053	-1.80246
PIR|8544	-0.607216	3.9976180309061173	-3.58826	3.7659875714705666e-4	0.00822348	-0.496611
ULBP3|79465	0.6064500675244644	2.288702904776879	3.6997734390717274	2.4776691417082765e-4	0.00608856	0.2237276399535908
SERINC4|619189	0.6055219307349123	-0.860521	3.0207161843967087	0.00269297	0.0312231	-1.71262
CACNA1C|775	0.6037796199012919	2.4822961565398285	2.8616525639326214	0.00444838	0.0436224	-2.39548
DGKI|9162	0.6031730259374581	-2.45489	3.051143271577238	0.00244041	0.029476060907981393	-1.60318
TRPM4|54795	0.6030095226797522	6.362063811974989	3.3594148384483655	8.604490799316547e-4	0.014702405372510594	-1.37576
GRM2|2912	0.600616	-0.592318	2.9114865570001673	0.00381003	0.039232958605336286	-2.01695
SERINC2|347735	0.5992421476097097	8.346705172214413	2.932797765474892	0.0035635	0.037400507688934326	-2.6776
FAM86B1|85002	0.5981977848199963	3.618148217024494	4.039822105753884	6.479156230970509e-5	0.00234163	1.2933035574911367
UBC|7316	0.597333	11.558060916457304	4.99561	8.975323270380032e-7	1.2891194914465664e-4	5.147619241828599
NAALAD2|10003	-0.595152	-0.651967	-2.92438	0.00365905	0.0381499	-2.01441
PIPSL|266971	0.5942014000565466	4.364973842046229	5.080785100273368	5.915529008240836e-7	1.0180160581530815e-4	5.623657694600052
HNRNPA1L2|144983	0.5930541191017984	8.340587847746999	4.468439674467733	1.0420956250932213e-5	6.729595042510915e-4	2.7564810050990385
EP400NL|347918	0.5919855647630868	2.9833540147704074	5.942052535861822	6.387147029456429e-9	4.2566502663109425e-6	10.043071985271194
MRPL33|9553	-0.588443	4.565802556453617	-5.24769	2.5708885464074507e-7	5.5133617703246194e-5	6.339963104370098
GSTM3|2947	-0.587591	5.196662056562586	-3.38828	7.771996855228032e-4	0.0136585	-1.2635
NACA2|342538	0.5868014865146887	4.18337	3.9775825384787327	8.342140723134306e-5	0.00281924	0.9720196838922597
NHEDC1|150159	0.585606	-2.27686	3.41488	7.071635901675941e-4	0.0129941	-0.568652
PHOSPHO2|493911	-0.58515	1.0412178918280086	-4.54172	7.510719193422034e-6	5.452324062257248e-4	3.449425513428003
LQK1|642946	0.5850435217923847	0.136033	3.4012979342651204	7.421562654721544e-4	0.0133832	-0.632889
SERHL2|253190	0.5836558862216354	1.3663466207742156	2.9466911447288706	0.00341071	0.0363337	-2.02898
PARD3B|117583	0.5824430927680896	1.0184270503241213	2.871147824083094	0.00431972	0.0428408	-2.2105
LOC642826|642826	0.5819102608150131	2.6775503589322827	3.693317526292891	2.539189110643054e-4	0.00616697	0.15646774090978077
USP6|9098	0.5793174194278781	1.979331275014448	4.207091939970891	3.233122915397319e-5	0.00145785	2.1037763531103657
MXRA7|439921	-0.579139	6.4330722075759255	-5.24821	2.5641136151453346e-7	5.5133617703246194e-5	6.2863627799266535
SPDYE1|285955	0.577392	-0.210599	2.937526358930602	0.00351081	0.037003549186627765	-1.96212
KIAA1984|84960	0.5766807460698616	-0.365657	2.9155294451370724	0.0037621	0.0388595	-2.01391
FAM128A|653784	0.5763676803438978	5.875629459168639	4.2014803275469035	3.310649345639113e-5	0.00147088	1.682714137568004
FAM119A|151194	0.5751929439006676	5.065950601803915	4.705822191161559	3.551156810640721e-6	3.309341689434752e-4	3.8510865334003004
PCDHB10|56126	0.5747760660078953	2.455372571998878	2.88624	0.00412213	0.041593785019436086	-2.31781
ZNF417|147687	0.573772	3.4387117683416357	3.817565575630667	1.5740586497009438e-4	0.00440319	0.49497951999659673
ARHGAP11B|89839	0.5720000403359966	0.617464	2.83726	0.0047951	0.045691769402470266	-2.27169
TMPRSS9|360200	0.5706558671507916	-2.65875	2.813290106610636	0.00515944	0.0476962	-2.21509
EMILIN2|84034	-0.570212	4.623870839988406	-4.13873	4.3075033862653346e-5	0.00174677	1.4714248533936969
SEMA5A|9037	0.5699743558711704	4.3493	2.85021	0.00460812	0.044404801852283377	-2.73614
TACC2|10579	0.5681858749105178	5.394683724610559	5.023945591106553	7.817864152131162e-7	1.206050320728308e-4	5.26917
ZSCAN5B|342933	0.5658479785478391	-2.31773	2.8167204142380786	0.0051058	0.0474443	-2.21284
IFI27L2|83982	-0.565187	3.008683651038711	-3.43942	6.478515708463001e-4	0.012182680611591654	-0.861825
ACTR3C|653857	0.5634060786293147	1.7882044403674087	3.812309025219221	1.6066493947589213e-4	0.00446043	0.6520432181501832
WDFY4|57705	0.562701	2.1128355288922607	2.8262822205182974	0.00495893	0.0465994	-2.44295
TCAP|8557	-0.561494	-0.743193	-2.8213	0.00503495	0.0469169	-2.27992
CLEC2D|29121	0.5610855066505623	5.742803981974039	4.092045539339544	5.2280991379424626e-5	0.00200704	1.2591758731753995
GRTP1|79774	-0.560112	3.6893845591368715	-5.36366	1.4226047412044698e-7	4.0172911174928255e-5	6.983608946756915
MAGEH1|28986	-0.559964	2.74848	-3.23906	0.0013052	0.019450733380557274	-1.45763
SRGAP1|57522	0.5593622032508374	4.2122437072737915	3.750123546471977	2.043838166901831e-4	0.00528758	0.1264812479248727
MED30|90390	-0.558776	3.1195973696710175	-6.47975	2.8632142570767394e-10	4.875586706256663e-7	12.977951056766482
NPIP|9284	0.5575474083743361	5.973088605329672	4.29243	2.2477199789945403e-5	0.00112027	2.0448438262512223
ID4|3400	-0.557466	5.509533747912217	-3.00684	0.00281589	0.032134	-2.4549
FILIP1|27145	-0.556242	2.317800430418665	-2.84649	0.00466116	0.0448122	-2.5261
HIPK4|147746	0.5555958555425301	-2.31129	2.799408558486327	0.00538179	0.048971	-2.25614
RNASET2|8635	-0.55555	7.475450906052553	-3.20011	0.00148968	0.0210871	-1.88502
UQCRFS1|7386	-0.555139	6.49893	-4.83352	1.953097872653913e-6	2.1268342259011012e-4	4.342835910818655
ADAMTS1|9510	-0.555066	6.139584154745751	-3.12186	0.00193519	0.025277698958940477	-2.12883
C3orf33|285315	-0.554163	2.308230429795342	-6.28238	9.167038161292008e-10	1.0909430200377582e-6	11.88768870944726
C20orf94|128710	0.5533063886087902	-0.526003	2.886083452185416	0.00412418	0.041593785019436086	-2.08733
BGN|633	0.5522282796666892	7.690430963874889	2.9372726244222274	0.00351362	0.037004	-2.67316
RPL18A|6142	0.5521239652395645	8.492825489326611	3.3708302500065983	8.265771340193838e-4	0.014330490769923989	-1.33992
ZNF658|26149	0.5515235967737508	1.7777838464417952	3.8197174811345294	1.5608978248875016e-4	0.00439293	0.6792542652983693
EIF3CL|728689	0.5469949121396125	9.91077	5.240818008517327	2.6617365262797976e-7	5.613568641056672e-5	6.281102193938184
RALGAPA2|57186	0.5462926299901458	3.846057544623295	2.85552	0.00453337	0.0441698	-2.63659
PRNP|5621	-0.542524	5.253974469031067	-3.22697	0.00136006	0.019974115946309053	-1.78029
TMEM191A|84222	0.5421598878268058	0.9753226253273644	2.8609493363930585	0.00445805	0.043691508925213556	-2.23521
C5orf36|285600	0.5412419123362375	1.4347645130208162	3.0821883658368834	0.0022053	0.0275329	-1.65753
ASB16|92591	0.5405908145559318	0.019309793827961864	3.8863440396262074	1.2012701681389463e-4	0.00365226	0.9707453698989008
ZNF85|7639	0.5402138199496025	2.576659400607063	3.1389061694545513	0.0018288	0.0243368	-1.63308
CTSF|8722	-0.539522	5.493895439850941	-3.33737	9.295310910919702e-4	0.015517953415514344	-1.44073
PPIL3|53938	0.5389590479299675	3.691658439603793	6.719967949176807	6.696537117899808e-11	1.5938714988761245e-7	14.379203414696908
RPH3AL|9501	0.538533	3.267453114905362	3.1727033069949995	0.00163362	0.022568590502471352	-1.63148
BMS1P4|729096	0.5375691622034976	0.5523875552450689	3.6827161803127693	2.643341697791581e-4	0.00636427	0.26297166637824443
CREG1|8804	-0.536155	6.537108409174582	-4.72981	3.1771227053120496e-6	3.054471953151744e-4	3.878698350738774
NIPAL2|79815	0.5359168317556817	0.9990435510526495	3.01668	0.00272824	0.0315224	-1.81305
MAST4|375449	0.5352544919943397	3.188330217934615	2.823846652745115	0.00499597	0.046762858345885554	-2.60857
HCG11|493812	0.5345676519382699	3.4237161226212325	2.8543751955171097	0.00454934	0.0442479	-2.57815
CIDEB|27141	0.5336400913635085	3.679674102367131	4.982908571146173	9.546210412477475e-7	1.32541176401906e-4	5.242726973648908
LOC100134368|100134368	0.5333885469028069	-2.37057	3.0762677657382067	0.00224846	0.027852505335758327	-1.53589
FAM156A|29057	0.5312517359573675	5.801527417703544	4.3363283899926905	1.859968980738e-5	9.775691857437166e-4	2.230585246969884
RCN2|5955	-0.530953	6.380207836066245	-4.1773	3.6654349783978954e-5	0.00156992	1.559467727128692
DND1|373863	0.528822	3.0048310721607616	4.67833	4.031989956018235e-6	3.573243864745735e-4	3.959289331465871
AFARP1|246182	0.5284307952096161	-2.35915	3.00361	0.00284527	0.032314240386600065	-1.73119
ARHGEF5|7984	0.5283694581762695	5.470322553650545	3.6250986142415735	3.28335225025056e-4	0.00741246	-0.443661
DMD|1756	-0.526166	2.993555028880652	-2.82765	0.00493824	0.046483667039908805	-2.68402
USP54|159195	0.5256130204119497	5.837362511200966	4.497543181731892	9.15485752448792e-6	6.173648083970986e-4	2.900814607740714
CROCCL1|84809	-0.525552	4.684411546452156	-6.1681	1.775679075295704e-9	1.7402699455001014e-6	11.125330598166272
LY96|23643	-0.524867	0.5329650235229513	-3.02553	0.0026515	0.030946973889030213	-1.81067
DDIT4|54541	0.5215166364176549	7.306365736432862	2.9392761807880192	0.00349149	0.0369579	-2.66944
LOC401010|401010	0.5212808508407434	2.1609730390669353	3.8516273874327425	1.3775416659809846e-4	0.00405397	0.7651104479475856
RPS7|6201	-0.520132	8.557802860390423	-4.20859	3.212667001208007e-5	0.00145785	1.7067582005373936
MCOLN2|255231	-0.520012	0.9283864953791692	-2.93704	0.00351625	0.0370084	-2.09042
RAD54L2|23132	0.5195282813781122	2.483416772364308	2.8620531825898605	0.00444289	0.0435942	-2.39548
LOC647288|647288	0.5188434276496603	-0.599416	3.009370533415838	0.00279314	0.0320271	-1.75512
RPS25|6230	-0.518119	8.434511327473652	-4.22704	2.9713393391141272e-5	0.00138373	1.7782738108635758
ADORA2B|136	0.5181066864997557	0.6758068348164469	2.7893137980676284	0.00554889	0.0499191	-2.40437
ORC6L|23594	0.5151036745883996	4.9463595089608345	3.5993984330624715	3.613486106334231e-4	0.00796353	-0.48685
EIF5AL1|143244	0.5136639837311846	7.154597566021763	5.549163195340059	5.404174753455622e-8	1.8698709392326897e-5	7.781343989226059
COX17|10063	-0.512318	4.517177633643569	-4.61097	5.489804947566231e-6	4.461738547873218e-4	3.4277183766598167
ZNF213|7760	0.5107137263713462	5.336760921356937	4.46073	1.0783414941850396e-5	6.883619783378139e-4	2.7747930837836696
RPS19|6223	-0.508095	10.199793438345552	-4.21703	3.100109103025578e-5	0.00141898	1.7721167358013936
DEK|7913	-0.507888	6.784446294970373	-4.00954	7.329991269472496e-5	0.00253898	0.906613
RAB3A|5864	0.5040302987828603	2.3409419322112415	3.455310470342056	6.11937942688813e-4	0.011705508683281645	-0.607287
SAMSN1|64092	-0.502436	1.5252921624490559	-2.83332	0.00485323	0.046021460200156177	-2.44352
IFITM2|10581	0.5021731220250236	7.526595340050741	2.8214360677119146	0.00503288	0.0469169	-2.99815
PFDN4|5203	-0.502066	4.025697934641454	-4.27843	2.3867649532033096e-5	0.00117651	2.078421200348103
ABCA7|10347	0.5014946627935382	4.608474028107988	2.9046720391999044	0.00389209	0.039831731756385234	-2.62028
CCDC58|131076	-0.501189	3.5020085146464295	-4.35859	1.688630058709815e-5	9.274055845900819e-4	2.467622674482337
CDC7|8317	-0.500086	3.298762198962312	-3.79183	1.7397917169471066e-4	0.00471328	0.3148786867818911
LYSMD2|256586	-0.500079	2.1156707841241746	-3.59699	3.6459768042548395e-4	0.00802452	-0.199772
FHIT|2272	0.49815169044607366	2.4363665697275403	3.1670742175950735	0.00166473	0.022922373519293885	-1.52079
NACC2|138151	0.497805	1.718220172342977	3.141720652147891	0.00181176	0.024213173065589646	-1.51223
SNRPE|6635	-0.49752	5.821589194954798	-5.00123	8.7331476148637e-7	1.271082385002813e-4	5.119224741903839
C4orf36|132989	0.49642784690639624	-1.77548	2.8085381778928284	0.0052346	0.0480516	-2.24685
TTYH3|80727	0.49437728354496985	7.491731863458847	4.345224458978543	1.789608876574411e-5	9.587354820773718e-4	2.235661212511652
SYT15|83849	0.49422774171102996	0.9247153505658448	3.2708293255925622	0.00117068	0.018055120901669646	-1.06858
TMEM38B|55151	-0.489706	1.7076661265594422	-3.0858	0.00217933	0.027259648508501454	-1.75641
HSP90B1|7184	-0.488126	10.189470295185643	-5.24879	2.5565796451852326e-7	5.5133617703246194e-5	6.336641549544483
C8orf30A|51236	0.4877877677092759	6.276850174083646	4.241357494889745	2.7960125488787395e-5	0.0013348	1.8255725443967563
AGAP4|119016	0.48668363284966726	4.584602643263093	3.896201537645226	1.1552514477979395e-4	0.00357787	0.6121872341970516
ULK4|54986	-0.486167	2.79077	-4.14839	4.137365103823705e-5	0.00169785	1.7225638106186922
ETV2|2116	-0.485676	0.0691117	-3.36413	8.463111318693514e-4	0.014536484296984809	-0.773259
ZNF221|7638	0.4854854421786911	-0.49813	3.0062893254901857	0.00282092	0.0321473	-1.76727
SGK223|157285	0.483473	4.419594809814755	3.2333356056486604	0.00133092	0.019781024182307153	-1.62593
NDUFAF4|29078	-0.483198	3.7928103195293588	-4.89744	1.4409381998862563e-6	1.79160233942574e-4	4.762833784760978
RAB32|10981	-0.483145	3.90993	-4.01704	7.109835387955301e-5	0.00248403	1.0689224066160676
RBM4B|83759	0.48300657249957474	5.018451416996396	5.037759131209953	7.307353313636773e-7	1.1672421954785878e-4	5.357157550849893
TAF1D|79101	-0.482599	5.0938417436136785	-4.61933	5.284621531793963e-6	4.38045170851837e-4	3.4280962702754287
SLC2A5|6518	-0.481843	1.9805452946262159	-2.79491	0.00545565	0.049344	-2.60461
C19orf2|8725	-0.481052	6.1130669523940195	-4.54125	7.526766306459199e-6	5.452324062257248e-4	3.0608705746397655
ABTB1|80325	-0.480784	4.665472442186492	-4.31563	2.0340229558794132e-5	0.00104595	2.179506037611553
CTSL1|1514	-0.480499	6.098920652319875	-4.44425	1.159964256899494e-5	7.21125540455316e-4	2.6505389629911207
SEMA4B|10509	0.48040101732382384	7.22189	3.677063265201498	2.7005093278485747e-4	0.00645541	-0.315764
NAA38|51691	-0.480362	4.827503865196698	-5.71712	2.1997360522875884e-8	1.0779353637401033e-5	8.690227532912647
C2orf81|388963	0.4797069897607698	4.006577562075294	2.8157950546141435	0.00512022	0.047498877214920604	-2.78169
RPS16|6217	-0.477088	9.753858678710447	-3.69068	2.5647283922430837e-4	0.00621089	-0.218022
GRAMD1C|54762	-0.477071	2.940629360704195	-3.14183	0.0018111	0.024213173065589646	-1.76892
DLG4|1742	0.4770061365340529	3.9345672997664405	3.569188037919999	4.0413563213200626e-4	0.00871061	-0.468959
RG9MTD1|54931	-0.476961	4.827118489559014	-5.12011	4.870373471331039e-7	9.103707116696501e-5	5.716658770524119
CHCHD7|79145	-0.47581	4.680513429596149	-4.39614	1.4334146802941158e-5	8.409197883232488e-4	2.5073634523881827
FAM108A1|81926	0.47544659626234953	5.5665118755700815	3.6519826555933594	2.968468630433381e-4	0.00685959	-0.356936
RPS15A|6210	-0.475394	8.95829	-4.6835	3.9371706203219825e-6	3.5078716419884785e-4	3.7028625359492437
MPP6|51678	-0.475205	1.752967196154613	-3.10167	0.0020686	0.026369502307635885	-1.71478
C8orf77|286103	-0.474812	-0.292548	-2.9664	0.00320427	0.0348407	-1.91468
TCTE3|6991	-0.473852	1.3126389381848862	-4.29193	2.2525005020711754e-5	0.00112027	2.431160652018786
ZXDA|7789	0.47376413069512713	1.0780720831307926	2.881689925976228	0.00418085	0.0420381	-2.1914
ZNF222|7673	-0.473744	1.2710385333266396	-4.75049	2.885360755966419e-6	2.8445559500092605e-4	4.328954972599125
TAS2R20|259295	-0.473313	-0.0507608	-4.494	9.300676244383396e-6	6.173648083970986e-4	3.2629144986004075
BAG4|9530	0.47309958762357124	2.7601157168403576	3.469924700884327	5.805660773459083e-4	0.0113932	-0.617352
MCF2L|23263	0.47271141989432264	5.3017031945887165	2.796440522098253	0.00543044	0.0491988	-2.99671
DNAJC19|131118	-0.472694	4.481221648254543	-5.26884	2.309671161835399e-7	5.2001934090999434e-5	6.453413744471149
RPL35A|6165	-0.472683	9.327907196923992	-4.44481	1.1570980854368802e-5	7.21125540455316e-4	2.685839920280742
RPS29|6235	-0.471825	8.13364	-4.51025	8.649549043120746e-6	5.97967371815082e-4	2.9409347790333236
C7orf28B|221960	0.4716964365401918	5.589456454818306	4.350202979204995	1.7513517235047293e-5	9.412668085584611e-4	2.2961957279363485
SQLE|6713	-0.471235	5.921728210521226	-3.46206	5.972558266523893e-4	0.011539092282941988	-1.04415
AIF1L|83543	-0.470081	5.682024163333315	-3.2677	0.00118333	0.018170175948633866	-1.66831
UQCRB|7381	-0.469678	7.4394481940660455	-4.38673	1.4936266272806037e-5	8.640733762889631e-4	2.4130124365243955
PDCD5|9141	-0.466515	5.620998862020492	-3.98461	8.108664393923036e-5	0.0027515	0.8256978075254917
SSB|6741	-0.466136	6.744569157733409	-3.85548	1.356850230196789e-4	0.00401536	0.32862844318358686
NAV1|89796	0.46589162548588015	5.49658	3.3208352204091196	9.847242984619906e-4	0.016209528881962275	-1.46333
MICAL2|9645	0.46517973992120065	5.2546999142079684	3.097360373670363	0.00209815	0.0267053	-2.13741
OAZ3|51686	0.46509763778494406	0.95038	3.0581271117037345	0.00238559	0.028969655212452494	-1.69594
C8orf59|401466	-0.464874	4.950248706620354	-4.23064	2.926280841789786e-5	0.00136952	1.81539
YIPF4|84272	-0.464601	4.691241328938072	-4.77277	2.5998963577674073e-6	2.6574768844639737e-4	4.126354122255581
CLYBL|171425	-0.464369	1.8760518269118869	-3.15181	0.00175185	0.023691152670012757	-1.57692
SPTBN2|6712	0.463131	6.237671058246009	3.0641690001363706	0.00233909	0.028592490009177362	-2.29126
ZNF880|400713	0.46295504311335267	2.680164031430096	3.2004372131495864	0.00148803	0.021081691588722522	-1.46387
TTC14|151613	-0.462945	4.026202986463779	-3.38895	7.753510821650225e-4	0.0136585	-1.15864
FKBP2|2286	-0.462288	6.084916691735573	-3.22945	0.00134864	0.019912426384240466	-1.7973
VEGFC|7424	-0.460848	2.8945319869693757	-3.18396	0.00157299	0.021922220661518246	-1.63471
ANXA2P2|304	0.46026141387032626	7.850529891584497	3.1330478229029763	0.00186474	0.024638	-2.09507
ARMCX6|54470	0.45968821740370586	4.7409392579124745	3.4928418503927317	5.343823136859237e-4	0.010675472096308364	-0.831804
C1orf31|388753	-0.459423	4.505048660088729	-4.58458	6.189215386659877e-6	4.7093413374430643e-4	3.317243540364723
RREB1|6239	0.458686	5.827748898648447	3.838462241952103	1.4505739143247522e-4	0.00416415	0.29577566803805677
C17orf107|100130311	-0.458596	0.9253778877109966	-2.99693	0.00290686	0.0327738	-1.917
RABL2B|11158	0.45721875715253785	5.005127729780041	3.845035187229066	1.413665293464995e-4	0.00411048	0.37839504404226876
LOC100270804|100270804	-0.456298	-0.152381	-2.94135	0.00346874	0.0367872	-1.9892
WBP5|51186	-0.455574	5.506785798771162	-3.42514	6.817778966963861e-4	0.012677568679529565	-1.15428
OPHN1|4983	0.45531040623558505	3.6560986723764177	3.5075212226502925	5.066302852012304e-4	0.0102315	-0.632647
RPL19P12|100129424	-0.454976	1.5395558036804928	-3.55594	4.2435927782937454e-4	0.0089838	-0.262801
NDUFB5|4711	-0.454028	5.903442756771248	-4.15948	3.949891693416822e-5	0.00164935	1.4952358780104857
LSM6|11157	-0.453724	3.57405	-5.81943	1.2592080182211748e-8	6.7676338037364495e-6	9.316874576008939
PLGLB2|5342	0.4532731860637125	1.7584256644212932	2.8316981176692306	0.00487745	0.0461461	-2.38818
CRIPAK|285464	0.4519523733123365	3.8288498786726413	3.0737616290928313	0.00226696	0.027956993346582203	-2.01853
MSR1|4481	-0.451674	2.8122883079084966	-3.04722	0.0024717	0.0297121	-2.04116
C4orf52|389203	-0.451501	4.537403323412874	-5.60902	3.9324304494858055e-8	1.598005456558122e-5	8.1500333621770409
PLXNA2|5362	0.45135983619256925	4.94896	2.9767629711968238	0.00310032	0.0341404	-2.4613
DDX12|440081	0.4509947116401987	4.042013106992263	3.0224158033181148	0.00267826	0.031147097856285028	-2.20567
TUBG1|7283	0.4503513004604385	6.257998723587955	4.442024460208137	1.1714081369492378e-5	7.232593450216756e-4	2.6491054481057406
FLJ37453|729614	-0.449941	2.409824952837329	-4.70044	3.640716320993662e-6	3.309341689434752e-4	4.044171599139073
A2LD1|87769	-0.449809	2.473991127237838	-4.69961	3.6547558421222877e-6	3.309341689434752e-4	4.036403316621015
ANKRD34A|284615	0.44920438568971066	0.11829927475554709	3.1873822797378994	0.001555	0.0217819	-1.27974
ATP5E|514	-0.449009	7.800366878866157	-4.0563	6.056603554798134e-5	0.0022325	1.0959824603800117
ARPC3|10094	-0.448613	7.6218316598493505	-3.90727	1.105590379414848e-4	0.00348028	0.5282774461913355
POP4|10775	-0.448176	5.128718714501607	-4.35069	1.747679956357373e-5	9.412668085584611e-4	2.293314825105706
FAM49B|51571	-0.446551	5.33969	-4.01017	7.31117837586393e-5	0.00253898	0.9336083947893714
LOC649330|649330	0.44645693056676233	0.5968890264004465	3.0108101026570684	0.00278024	0.0319239	-1.80481
HSD3B7|80270	-0.44593	4.582292341599458	-3.24668	0.00127171	0.019047876412416516	-1.66875
ZNF528|84436	0.4448895470649993	3.825419588096639	3.042794594575189	0.00250745	0.030033478133025277	-2.11429
LOC388152|388152	0.4444017681630256	6.234915883076529	3.293639983512828	0.00108214	0.0172697	-1.58663
PTPRS|5802	0.44378804786356457	7.183014590549048	3.1401406920256822	0.00182131	0.024275825989646303	-2.07789
TFB2M|64216	-0.443688	4.1612	-4.92622	1.2551975766754785e-6	1.646680852361429e-4	4.86386
SRGN|5552	-0.443066	4.7956767097314135	-3.09247	0.00213219	0.0269398	-2.1594
FKBP11|51303	-0.442944	4.998570037853196	-2.95078	0.00336686	0.035981614829676566	-2.58616
UBE2E2|7325	-0.442753	3.947961670209268	-2.99445	0.00293001	0.0329177	-2.35986
PYROXD2|84795	-0.442355	2.9654643738097186	-2.80777	0.00524682	0.048137288528199325	-2.72206
RPS20|6224	-0.44185	10.059259054605302	-3.76287	1.9459767212117574e-4	0.00513779	0.0451035
SYF2|25949	-0.440781	5.766895382583122	-5.01201	8.286474586929692e-7	1.2524664691568394e-4	5.17131
MRPL51|51258	-0.439626	6.491328524909236	-4.42386	1.2691104760892062e-5	7.633447524231865e-4	2.5620737761770194
SEP15|9403	-0.439335	7.0051273311525275	-5.9231	7.098868147544002e-9	4.549009315624254e-6	9.740812095312096
TP53|7157	0.43913690220994855	7.059628737071052	3.1770896283607337	0.00160975	0.022275771149041806	-1.96476
SPSB2|84727	-0.439112	3.7454963401740398	-3.67385	2.733544215805367e-4	0.00646117	-0.157489
CNN2|1265	0.4380708438981646	7.509246053123246	3.061950302938989	0.00235607	0.028745156923346938	-2.31147
RPS10|6204	-0.437862	8.643735026252141	-4.15186	4.077658176693543e-5	0.00167923	1.482513114370498
SCAMP4|113178	0.4377438941224824	6.980692523216808	4.315943959823797	2.0313037904376483e-5	0.00104595	2.115582087979897
USP49|25862	0.4368581465765685	-0.235062	2.8838399229999436	0.00415303	0.041834087498881754	-2.10846
FAM46A|55603	-0.436826	3.936844744841921	-2.95243	0.0033494	0.035930865998482144	-2.47697
LOC728758|728758	0.4364669013903898	2.2177236525388384	3.8394922532530766	1.4447305789911643e-4	0.00415728	0.7083249862494556
KRBA2|124751	0.4357361099763159	1.2719400304751858	3.1356206038292767	0.00184888	0.0245256	-1.49675
DIAPH2|1730	-0.435714	2.8549647038434145	-3.19521	0.00151454	0.021348285560572416	-1.60195
FRG1|2483	-0.435302	4.490176620552059	-4.25595	2.6275407021425653e-5	0.00127827	1.9500351884069484
BTN2A3|54718	0.43501154389979646	0.809922	3.112211144222584	0.00199793	0.025764775167611654	-1.53143
RFC4|5984	-0.43499	4.576104749768808	-3.7942	1.72386867443134e-4	0.00467775	0.17959769570077633
C14orf167|55449	0.43492993128523494	4.511932570443512	4.717294200092575	3.3672526215509487e-6	3.187602041344339e-4	3.94636
TBC1D8|11138	0.4348738659538923	5.741825063609541	3.6279605719813572	3.248395710569846e-4	0.00735347	-0.452603
LOC150776|150776	0.4344525590703222	5.696807959390469	3.4441000345563544	6.370688558835572e-4	0.012034245133646199	-1.07527
C20orf199|441951	-0.433952	6.365874339050011	-3.81188	1.60934205138337e-4	0.00446043	0.16964197371152867
RPL13A|23521	-0.433663	10.00200187160088	-4.03822	6.521666914464283e-5	0.00235189	1.0670941760236081
RPL12|6136	-0.432902	9.146667544064455	-3.22352	0.00137613	0.019974115946309053	-1.78351
MND1|84057	-0.432244	2.4199030001298465	-3.15128	0.00175496	0.023703	-1.65874
PPT1|5538	-0.431117	6.929213265231724	-4.90311	1.4023394820179478e-6	1.7835403137329028e-4	4.6594428088591275
C17orf75|64149	-0.430968	3.562182371276018	-5.55159	5.3353650019346355e-8	1.8698709392326897e-5	7.937047422185557
ZNF670|93474	-0.430847	1.985648870323679	-4.17875	3.643211455340879e-5	0.00156442	1.93969
PCNP|57092	-0.430266	6.4347690812301215	-4.12942	4.477745916651483e-5	0.00179336	1.3703811442926597
LBR|3930	-0.430014	5.825540755601397	-4.09658	5.1310381645474035e-5	0.00197958	1.250737031475163
HDDC3|374659	-0.429674	3.6732737745169524	-4.75543	2.819491474950587e-6	2.82985225687661e-4	4.146103162722355
NAP1L1|4673	-0.429316	8.363491786569663	-5.00815	8.443847507640029e-7	1.2524664691568394e-4	5.161209653627286
HTATIP2|10553	-0.428573	4.436725120361702	-3.44718	6.30074786250086e-4	0.011977868304253639	-1.00949
C14orf79|122616	-0.428069	4.399009093212286	-4.22501	2.996975958126111e-5	0.00139088	1.8375336012590626
F2RL3|9002	0.42779751724759446	1.8620918309695058	2.8755863315101595	0.00426075	0.0424825	-2.29398
DHX58|79132	0.4272922803198337	4.136483481358189	3.021593150207861	0.00268537	0.0311916	-2.22948
GLUD2|2747	0.4270676540209723	3.5120077379326475	2.8438458417585153	0.00469911	0.045047112009439345	-2.62381
TSPAN31|6302	-0.426803	5.0176218666113215	-4.00006	7.617382655953766e-5	0.00262217	0.9129740911147932
ATP5H|10476	-0.426801	6.7787031418927075	-3.93465	9.912133577960977e-5	0.00322551	0.6227660296342652
COMMD6|170622	-0.424844	6.0352371598554955	-4.78143	2.496455825839867e-6	2.567496945328273e-4	4.112758581299955
LZIC|84328	-0.42432	3.7026650579173706	-4.56775	6.6791239369273085e-6	4.942730176646991e-4	3.323694148744935
C1orf156|92342	-0.424264	2.917618629261735	-4.89828	1.4351564540365571e-6	1.79160233942574e-4	4.869269100623136
NPM1|4869	-0.424253	8.834075685270399	-4.08865	5.3019585956511944e-5	0.00202605	1.2385819299048286
RPL14|9045	-0.424081	9.051994167927262	-3.72234	2.2734586506870954e-4	0.00571314	-0.120894
PMS2L3|5387	0.4240327741231232	2.0576786172623205	4.031072401030705	6.714799561856375e-5	0.0023912	1.421474867270196
ASB14|142686	0.4230399992459008	-0.902194	3.1959196558277823	0.0015109	0.021315	-1.22388
PPP1R3B|79660	0.4229141108776276	5.177282237661899	3.0270205879428236	0.00263875	0.030895466789858245	-2.33952
DEGS1|8560	-0.422001	5.815953243495772	-3.12691	0.00190312	0.0250063	-2.10627
SUMO1|7341	-0.421443	6.7239566641846436	-4.55786	6.983954643530578e-6	5.12597657779132e-4	3.1287693919359647
OSGIN2|734	-0.421074	4.684592972989361	-4.30003	2.1754400732538236e-5	0.00109172	2.115191639766384
ALG6|29929	-0.420881	4.139532913096381	-5.56268	5.0311272473707246e-8	1.8698709392326897e-5	7.943236383481134
C19orf12|83636	-0.420167	4.832763477567837	-4.64976	4.597957883876719e-6	3.90124186608297e-4	3.5776838435563985
DSE|29940	0.4191684717916706	5.140709592201317	3.5927208250820177	3.7042289110157445e-4	0.00810988	-0.537734
NDUFA5|4698	-0.417696	5.852833267595339	-3.80857	1.6302123141424132e-4	0.00450306	0.16553541533392568
SNRPD2|6633	-0.415466	7.638067424710487	-3.81854	1.568116282750078e-4	0.00440106	0.200942
FRMD4A|55691	0.4148245107599312	4.340560998835045	3.0338959358502633	0.00258076	0.030500245074878415	-2.23012
PRX|57716	-0.413871	2.022376328898838	-3.18271	0.00157964	0.0219869	-1.50061
WASH3P|374666	0.41369530293854184	5.743055583013321	3.3302189528402866	9.530476904493126e-4	0.015799728925946263	-1.44982
RRP7B|91695	0.4134676275520305	3.8852362624473917	3.073269535876703	0.00227061	0.0279813	-2.03994
TMEM136|219902	-0.412817	2.5497751984757353	-3.80756	1.636665826624336e-4	0.00450306	0.484827
DCTPP1|79077	-0.412375	5.3081227660715165	-4.04895	6.241743245087007e-5	0.00228056	1.084706011673103
MGRN1|23295	0.4116516905361206	6.929196241941609	4.025431622641072	6.871006905538452e-5	0.00242538	0.966241
NDUFA4|4697	-0.410918	6.955674517121535	-3.9892	7.959822107899584e-5	0.00272317	0.8293692095155647
EIF3E|3646	-0.409765	7.97074	-3.76166	1.9550782137611752e-4	0.00513779	-5.52692e-05
ABHD14A|25864	0.4089660841347395	5.029947971907367	2.9938713255636444	0.00293549	0.032957	-2.42361
MRPL11|65003	-0.407819	5.607999603276441	-4.31854	2.0086882011719693e-5	0.00104584	2.142274596927404
CDCA7L|55536	-0.406366	5.177157947076813	-3.48216	5.554551297329238e-4	0.011030319328343556	-0.94838
RSL1D1|26156	-0.405939	7.340994794110044	-4.73899	3.0442714106753733e-6	2.9661173083779177e-4	3.9228184658009164
SPHAR|10638	-0.405603	2.4038733029356005	-2.95918	0.00327855	0.0354011	-2.22093
ZNF707|286075	-0.405561	3.8692983744090954	-5.28848	2.0903084851709119e-7	4.905159108652474e-5	6.604289080840937
COX16|51241	-0.404976	5.499179522925875	-4.41085	1.3438322362399899e-5	8.024942253761459e-4	2.526712569632947
RPL5|6125	-0.404627	10.010791223509157	-4.47647	1.0055678421565156e-5	6.544439772722542e-4	2.831213208113997
ERP29|10961	-0.403952	7.795311444948559	-4.00275	7.534628161483543e-5	0.00260445	0.8902044767432518
CD47|961	-0.403619	6.942630431892815	-2.898	0.00397395	0.0403827	-2.78427
RPS24|6229	-0.402503	10.03267874655766	-3.41947	6.957014503491396e-4	0.012850423352845915	-1.13798
VPS53|55275	0.4020406999801401	5.830923850950336	5.316382634182383	1.813014894268727e-7	4.442153110795774e-5	6.640871167117519
NIT2|56954	-0.40183	5.311928320703495	-4.60725	5.583565482489521e-6	4.506874192762458e-4	3.367579082685504
CCDC120|90060	0.40168777549464424	4.978504566636691	4.2926763338242795	2.2453086245558235e-5	0.00112027	2.1024751837600384
MRPL13|28998	-0.401103	5.073632936401543	-4.46366	1.0644506899551103e-5	6.821081902054652e-4	2.7666026240968247
ZNF534|147658	-0.40108	-1.9344	-3.09346	0.00212523	0.0269266	-1.50357
MOBKL1A|92597	-0.400838	4.9727600260977125	-4.12424	4.575236798396173e-5	0.00182801	1.3952321323052566
UBE2V2|7336	-0.400576	5.334898951114639	-4.08005	5.4932387670096005e-5	0.00208006	1.2037667445550468
POLR2A|5430	0.4005074310902826	8.06228	3.9400582989352535	9.700050707904497e-5	0.00318733	0.6488447312102394
PRKCI|5584	-0.400392	5.803219540790191	-3.29833	0.00106473	0.017090087214775777	-1.57372
FLJ45244|400242	-0.398478	2.0796458972003373	-3.21453	0.00141876	0.020375069022719496	-1.40931
PDCD10|11235	-0.397581	4.697563296226639	-4.16325	3.8878835271951095e-5	0.00163164	1.566320492881811
AMACR|23600	0.3968619818169871	4.09871	4.031000590982351	6.716766789313522e-5	0.0023912	1.1700772967839876
ATP9B|374868	0.39673550767563087	4.474918083109028	4.3755659720152495	1.5682893366986365e-5	8.833016910359809e-4	2.4899838009052706
WDR90|197335	0.3966847506560502	5.878676480838253	3.404463498416862	7.338620764283308e-4	0.013300124167251877	-1.2155
SH3BP4|23677	0.39591968739196626	6.7526	3.4663451617304952	5.881080360116082e-4	0.011468985716372074	-1.03606
SMOX|54498	0.39579759040475715	4.638288698240152	3.1298664230783957	0.00188453	0.024832377300129473	-1.98136
SCPEP1|59342	-0.394788	5.988950913131195	-2.95749	0.0032961	0.0355216	-2.60934
PHF7|51533	0.3946314982391985	1.3988566469784323	2.800676073301377	0.00536113	0.0488364	-2.44039
PLCD4|84812	0.3945490741877412	1.6777423443263566	3.752060374458714	2.0286739762200332e-4	0.00526476	0.4418516178686671
NAA50|80218	-0.393523	6.9004208284618525	-4.52343	8.153862464586085e-6	5.708046324473477e-4	2.982020665216467
PRKRIR|5612	-0.392424	5.531392120228152	-4.02235	6.957800377246477e-5	0.00244565	0.9738101519148001
ACOT2|10965	0.3921528920292979	4.260917586476403	2.827835356929996	0.00493544	0.0464835	-2.79508
RRP15|51018	-0.391735	4.485714508474259	-4.56691	6.704621690908229e-6	4.942730176646991e-4	3.245350604410935
PTGES3|10728	-0.391406	8.165103461336422	-4.47228	1.024477882046162e-5	6.641566534152181e-4	2.7799280072854167
SLC25A24|29957	-0.390685	5.1301043019132555	-3.18069	0.00159038	0.0220304	-1.91236
TOM1L2|146691	0.389495	5.1657397266886385	4.244914633332509	2.7540152667520916e-5	0.00131852	1.8942004449507435
RPAP3|79657	-0.389028	4.706280414949395	-4.48	9.89907548807661e-6	6.467784184582134e-4	2.858489243255314
ZNF165|7718	-0.388545	2.8529963667365448	-3.5666	4.0802114361285414e-4	0.008783	-0.401353
CATSPER2P1|440278	0.38794634754736046	1.1007612606240698	3.0063172750966207	0.00282067	0.0321473	-1.8548
RABGGTB|5876	-0.387363	5.318309123946205	-4.95543	1.090419684071487e-6	1.477031085879272e-4	4.924459587702927
MORF4L1|10933	-0.387346	7.1637789243623855	-5.10096	5.35488697738983e-7	9.593308809708813e-5	5.581650243033838
PPME1|51400	0.38681610262794053	6.46028	5.383139246125077	1.2867317403449e-7	3.828256701051139e-5	6.952599021873159
TRMT12|55039	-0.386722	3.9386069672235493	-3.05176	0.00243553	0.029447292899284168	-2.18516
HES1|3280	0.3855439041390119	5.911573672728997	2.9027193631560224	0.00391589	0.040001671395679325	-2.7473
RPL10A|4736	-0.385534	9.332121728711474	-4.43407	1.2132835454822451e-5	7.431807776205766e-4	2.6399173338416144
C10orf4|118924	-0.385191	4.133137493070926	-4.11782	4.698928189920848e-5	0.00186402	1.44001
DNTTIP2|30836	-0.384998	5.857970538116486	-4.8941	1.464088163857546e-6	1.8069016961504128e-4	4.62572
RHEB|6009	-0.384768	5.927275622342154	-4.19465	3.407444720643413e-5	0.00149793	1.6348440004072007
COMMD8|54951	-0.384757	3.793105095717632	-4.30945	2.0889421161043404e-5	0.0010676	2.241256910994162
C6orf203|51250	-0.383857	3.571775755326806	-4.06135	5.9324369428048506e-5	0.00219645	1.2902236258853215
C15orf58|390637	0.38370290474630087	1.963531466010483	3.941334326975215	9.650618501037287e-5	0.00317765	1.0964680814358045
TRIO|7204	0.3835972009140825	5.530325933491881	3.0741152060507217	0.00226435	0.027956993346582203	-2.23009
PIM1|5292	-0.383314	5.013485907973602	-3.15094	0.00175699	0.023703	-1.99612
VRK1|7443	-0.38317	4.26196	-3.89076	1.1804506007032969e-4	0.00361543	0.5642578854018812
CDV3|55573	-0.383161	7.009097689792512	-4.2356	2.86530708036464e-5	0.00135622	1.7920277672812404
GOLT1B|51026	-0.382959	5.04974	-3.89075	1.1804791570516052e-4	0.00361543	0.5012373028549444
APLF|200558	-0.382863	1.7350842870133625	-3.27507	0.00115373	0.017914471650141702	-1.18134
PMS2L5|5383	0.3828527063028461	2.6025727209944898	3.304638359647609	0.00104171	0.016817672237564373	-1.13504
FES|2242	-0.382555	4.089878823139176	-3.22124	0.00138679	0.020051610106542384	-1.69175
SEC61G|23480	-0.382136	5.9843956027205785	-3.67581	2.713292774374076e-4	0.00645541	-0.312411
PM20D2|135293	-0.381873	4.170450418957137	-3.2717	0.00116718	0.018022639330866595	-1.54798
BTF3|689	-0.381839	8.414274047807043	-3.96006	8.952254434204946e-5	0.00298905	0.7382765602123467
EID2B|126272	-0.381126	1.1819596975753968	-3.42342	6.859784650674084e-4	0.012727268604107004	-0.656446
HNRNPR|10236	-0.381096	6.939028357512507	-4.58454	6.190179178320816e-6	4.7093413374430643e-4	3.2439511800507432
DSCC1|79075	-0.381067	3.329718367078113	-3.25965	0.00121647	0.018475511351699645	-1.47019
PANK1|53354	-0.380835	3.2860309232322775	-3.45276	6.175691963349238e-4	0.011781220282239423	-0.841508
PKN1|5585	-0.38061	7.453118365482315	-3.28832	0.0011022	0.017439478364187955	-1.61088
RPF2|84154	-0.379911	4.505436744461272	-3.20688	0.00145596	0.020768665899262986	-1.78394
TMEM175|84286	0.379654	4.923966338343394	3.073761839490863	0.00226696	0.027956993346582203	-2.1791
TENC1|23371	0.37920312519227134	5.39311	3.3339674647666895	9.406608034223485e-4	0.015625473226141325	-1.41775
ARPC5|10092	-0.377806	7.379333827591998	-4.87396	1.6118172021384568e-6	1.865406094130094e-4	4.5296
AP1S3|130340	0.37643370144660504	3.514065581434584	2.8585794886401006	0.00449077	0.0438831	-2.59043
TRIM3|10612	0.376386	3.6855573851060237	2.86982	0.00433745	0.0429635	-2.58576
CD83|9308	-0.375427	3.692409292287011	-2.85633	0.00452204	0.0440853	-2.71205
NDUFA1|4694	-0.375111	6.456205128576265	-3.50931	5.033417109840936e-4	0.010189764576799492	-0.892505
NBEAL2|23218	0.37444876674962824	6.650087231262019	3.3451188080819216	9.04691061372511e-4	0.015194844979187551	-1.43243
SUB1|10923	-0.37423	7.10035	-3.79646	1.7088166114147328e-4	0.00465206	0.11415856111213252
IFT122|55764	0.3741578196666142	5.9124916850390115	3.580032323057656	0.000388258	0.00843385	-0.629229
SNORA8|654320	-0.373843	3.8203256613001235	-3.51151	4.993278686475583e-4	0.010120804889947651	-0.721962
ARHGAP1|392	0.37363298669821743	7.146626310280308	4.5859121548672235	6.151905803528711e-6	4.7093413374430643e-4	3.248112648564006
C14orf28|122525	-0.37333	1.6709188477080057	-3.76172	1.954605844212413e-4	0.00513779	0.43263538425393566
SDHAF1|644096	-0.372412	3.702108859508057	-4.33471	1.8730799585560704e-5	9.813643141353046e-4	2.355634317792992
C2orf3|6936	-0.372361	4.173393586915761	-4.80706	2.2130454583490087e-6	2.3336424292122048e-4	4.326773602604934
ATP2B1|490	-0.372145	5.613433819032806	-3.81569	1.5856207770066383e-4	0.00441773	0.1992529918937196
USP1|7398	-0.371896	5.4828675445762185	-3.42521	6.816187127076438e-4	0.012677568679529565	-1.15132
RPS13|6207	-0.371714	8.583395752997822	-3.87283	1.267181578172712e-4	0.00379721	0.415498
C19orf42|79086	-0.3715	6.013765632251106	-4.61613	5.362249788040214e-6	4.416528946855989e-4	3.3853754456513183
NKAP|79576	-0.371416	4.040760712025392	-5.33701	1.63136704695799e-7	4.203573828354616e-5	6.8255446608005546
SNHG7|84973	-0.370961	5.551896319410095	-3.10187	0.00206722	0.026369502307635885	-2.17184
RPS2|6187	0.3709538688734872	10.57745795238153	2.8478712210080293	0.00464133	0.044647375767707526	-2.86754
C13orf37|440145	-0.370541	4.370845619246295	-3.3883	7.771478195700082e-4	0.0136585	-1.19526
SNRPD1|6632	-0.37032	5.85738	-3.91872	1.0563297752092528e-4	0.00335869	0.572179
ERAP1|51752	-0.370294	5.788240338455225	-2.97579	0.00310995	0.0342012	-2.55126
FYCO1|79443	0.3702220777788896	5.245632228238085	4.204864131283177	3.263691326631601e-5	0.00145785	1.7270547119503004
C16orf75|116028	-0.369338	4.16709	-3.07959	0.00222418	0.027613275348875362	-2.13114
TULP3|7289	0.3692659564981892	5.34102	5.101556552881008	5.339081604616763e-7	9.593308809708813e-5	5.629188955756999
TMED5|50999	-0.368945	5.383524261926455	-3.82959	1.501813450880729e-4	0.00427722	0.2592998047603503
LYST|1130	0.3684787189316148	4.274541554412994	3.0227514667877124	0.00267536	0.031147097856285028	-2.25526
DGKA|1606	0.36804998478347906	4.449630128373233	3.070324244404645	0.00229257	0.028151915514688694	-2.13635
RWDD1|51389	-0.367799	5.187692302659618	-4.35243	1.7345196832227052e-5	9.382737805900484e-4	2.299450575252937
RWDD3|25950	-0.367679	3.614306713955062	-4.97834	9.760083851386028e-7	1.3393335875392975e-4	5.163090874963489
PARP3|10039	0.36675498000134155	3.9954965934141082	3.223778661191205	0.0013749	0.019974115946309053	-1.60656
RPL35|11224	-0.366435	8.964313367326097	-2.79723	0.00541739	0.0491608	-3.03111
SEC14L1|6397	0.36602443374030663	7.06835	3.03553	0.0025672	0.030421080341819236	-2.39059
DNAJB11|51726	-0.365866	6.687144424534718	-4.04564	6.326903012935093e-5	0.00229158	1.0441513746758595
LSM4|25804	-0.365803	7.149362986145571	-3.71231	2.362204451738167e-4	0.00588291	-0.187772
RPF1|80135	-0.364526	4.885539219223882	-4.81161	2.1661388536420642e-6	2.298728626785378e-4	4.291916828326018
CDK11A|728642	0.36398573281897284	5.474486529996084	3.306782299701872	0.001034	0.016774515787958348	-1.50884
MAPRE1|22919	-0.363412	6.911465496759955	-5.0804	5.926868593772817e-7	1.0180160581530815e-4	5.4828
NCRNA00085|147650	-0.363385	2.0898547435069856	-2.84323	0.00470797	0.0451061	-2.47987
NDUFC2|4718	-0.36325	6.928466224409839	-3.84755	1.399795022529549e-4	0.00407727	0.29957633645768045
LAP3|51056	-0.363155	6.33568	-3.05583	0.00240346	0.0291018	-2.32792
NCRNA00201|284702	-0.362927	4.991698059748227	-2.79838	0.00539866	0.0490978	-3.0093
C17orf106|100134934	-0.362685	4.220340532864461	-3.92534	1.0287966613175971e-4	0.00332186	0.6978533292366444
LDHB|3945	-0.362673	8.864505163993817	-2.87825	0.00422573	0.0422911	-2.80994
ACTB|60	0.36246080143124826	12.52357649296204	4.098857024336937	5.0829826881222535e-5	0.00197868	1.3436182889718662
NRAS|4893	-0.36237	5.931692294225367	-3.36497	8.438076061902242e-4	0.014509782398650091	-1.36251
PPP1R2P3|153743	0.36211426740162483	1.6192041818382255	2.9639095770711523	0.00322968	0.0350324	-2.02395
C3orf26|84319	-0.361983	4.426723555837539	-3.77941	1.82553005684641e-4	0.00486643	0.14166141268718935
MRPL20|55052	-0.361595	6.372776905673707	-4.05433	6.105784074245468e-5	0.00224566	1.078831352246123
CDK5RAP3|80279	-0.361068	7.0966	-3.47291	5.743486141791404e-4	0.0113245	-1.01367
ZNF70|7621	0.3608160978663616	2.9210752814984127	3.6952172138972266	2.520938785343522e-4	0.00614055	0.11356974370998962
YEATS4|8089	-0.360114	3.899988600753201	-3.82914	1.5044748876243686e-4	0.00427748	0.380828
SLC38A7|55238	0.3600894368935157	3.773441290844777	2.825337073435834	0.00497328	0.046632	-2.7262
DR1|1810	-0.359927	5.1603107927999625	-4.51686	8.39744524224334e-6	5.829576465875679e-4	2.988551062581889
EIF3M|10480	-0.359698	7.220780733810873	-4.00982	7.321567543698225e-5	0.00253898	0.9095102503734314
DOPEY2|9980	0.35918774398737635	4.8789983364748535	3.6738034630540786	2.7340023778684374e-4	0.00646117	-0.232518
ZFAND1|79752	-0.358853	4.489045427144139	-4.58504	6.176140268200535e-6	4.7093413374430643e-4	3.3246743103843954
TSNAX|7257	-0.358445	5.322577740102736	-4.37335	1.5835213087868477e-5	8.85337198848915e-4	2.379244125503879
GON4L|54856	0.3577275764358822	6.029502291009449	4.06226	5.910319431315233e-5	0.00219314	1.1253957413774387
ARGLU1|55082	-0.357467	6.285597944763972	-3.39718	7.530636238701705e-4	0.0134478	-1.26357
TMEM217|221468	0.3569962547842255	0.3781493027983352	2.797436964804269	0.00541406	0.0491573	-2.37179
ZNF81|347344	0.3569933327021107	1.9002363007594534	2.9244542283987234	0.00365823	0.0381499	-2.16503
HDGF|3068	-0.356935	8.852069669817334	-4.03699	6.554650800130054e-5	0.00235868	1.0386109416451266
RQCD1|9125	0.35677663843499047	3.5481089462988376	3.2909691248387785	0.00109218	0.017363307504998423	-1.32519
PDPR|55066	0.35625133032090645	4.507272017939994	2.8050070987772586	0.00529109	0.0483507	-2.89811
XRCC4|7518	-0.355818	2.536747275869399	-4.35661	1.7032957738705063e-5	9.274055845900819e-4	2.592536698556458
PDIA6|10130	-0.355431	8.87221	-3.49172	5.365648733964909e-4	0.010706236354082558	-0.922823
MPV17|4358	0.35523719524884756	5.543119044568852	4.338156967885122	1.845293926346492e-5	9.760140351383779e-4	2.246301213411634
DUT|1854	-0.354785	5.536494062335606	-4.20186	3.305298397284338e-5	0.00147088	1.6752126804818879
CREBZF|58487	-0.354531	5.580272033173172	-4.14542	4.1888249864715076e-5	0.00171434	1.4505537484581676
C6orf120|387263	-0.354374	4.702180768575299	-5.07601	6.056279280964345e-7	1.0198978400161787e-4	5.521152508277895
ACADM|34	-0.354277	4.818800124925594	-3.33808	9.272320703648178e-4	0.015510656148944006	-1.3954
MRPS21|54460	-0.354206	6.343574921047754	-2.80503	0.00529076	0.0483507	-3.04126
TIMM9|26520	-0.35396	4.613615074572059	-4.21309	3.1522073263088834e-5	0.00143887	1.7738581582810964
PRDX6|9588	-0.353888	8.149638506897826	-3.67126	2.760378242495509e-4	0.00649446	-0.319345
KIAA1919|91749	-0.35342	2.8772354750515734	-3.72803	2.2245125100708033e-4	0.00562183	0.16387380841931787
MSRA|4482	0.35341513017847653	3.2224722959810865	2.8426533502847384	0.00471635	0.0451345	-2.59641
NCBP2|22916	-0.353123	6.610293852986589	-4.36307	1.6560415090939056e-5	9.197102527671188e-4	2.309470295181015
ZRANB2|9406	-0.352958	5.8313719479780275	-4.19606	3.387157472970779e-5	0.00149295	1.6430453628952364
RBM7|10179	-0.352732	4.432863987266808	-3.73307	2.182013743734362e-4	0.005525	-0.0228791
RNF215|200312	-0.35232	4.167648046801862	-4.12103	4.63659009303865e-5	0.00184487	1.4545908839615507
SKA2|348235	-0.351681	5.213307225581921	-3.44604	6.326465462903308e-4	0.011977868304253639	-1.069
ATP8B5P|158381	0.35153959298263593	1.6253295514850479	2.814980516952797	0.00513294	0.0475904	-2.43351
NEDD4L|23327	0.3512232489508316	5.482977556252714	3.7000068699749002	2.4754712336715046e-4	0.00608856	-0.189802
RRN3P3|100131998	0.35121413646015076	1.624354171557494	3.230800329298455	0.00134246	0.019851330051563195	-1.25075
NUDCD2|134492	-0.351064	4.313926483221739	-4.0594	5.980094257354759e-5	0.00220919	1.1984150033159917
NDUFB6|4712	-0.350722	5.069287898510672	-4.15327	4.0537677934719736e-5	0.00167923	1.5052772479590981
NMI|9111	-0.35056	4.839982092415189	-2.87751	0.00423542	0.0423313	-2.77972
MAPK7|5598	0.35034032902696927	4.623240890588478	4.151615011544625	4.08191457320297e-5	0.00167923	1.5711936029231186
OTUD6B|51633	-0.350309	3.284721736797064	-3.30579	0.00103757	0.016816174119313798	-1.31798
CRIPT|9419	-0.349945	4.140922359014401	-3.81151	1.6116541248512107e-4	0.00446043	0.2871163801447203
NCOR1|9611	0.34920151432271085	6.151862405539055	3.7001666839586016	2.473967537102238e-4	0.00608856	-0.219729
NOL11|25926	-0.349068	5.547518870821921	-4.18433	3.558745979985357e-5	0.00153607	1.605109798365028
PRMT6|55170	-0.348626	4.732001952184924	-3.39595	7.563603898100964e-4	0.013477775887300553	-1.20042
LSM3|27258	-0.348493	5.370913921141144	-3.51314	4.963728321240249e-4	0.010120804889947651	-0.85276
C1D|10438	-0.348128	3.5580108389052643	-4.00099	7.588684162211048e-5	0.0026177	1.0639471465418122
RAB12|201475	-0.348116	4.614117450160767	-4.31282	2.0588495378826654e-5	0.00105546	2.1748174299493908
POLE4|56655	-0.347878	4.89086	-3.21995	0.0013929	0.020085017326900694	-1.77368
BET1|10282	-0.347086	4.624491073271285	-3.72521	2.2487047954078523e-4	0.00565947	-0.0678997
C6orf57|135154	-0.346416	1.983481707703841	-3.84862	1.3939239046134193e-4	0.00407442	0.7140261367504159
FAM3A|60343	-0.34631	5.948226072792055	-3.65878	2.893493725672023e-4	0.00673303	-0.370939
PIGX|54965	-0.345984	4.719264076122585	-4.01697	7.111704319400948e-5	0.00248403	1.0001677673607148
MYO10|4651	0.345958	6.923018737868589	3.156628840039469	0.00172392	0.0234658	-2.02711
MTBP|27085	-0.345955	2.4229769038034044	-2.80224	0.00533577	0.048631978344864005	-2.64124
PEX2|5828	-0.345257	5.479039209936228	-4.93547	1.2005575343069706e-6	1.5874991332609872e-4	4.827126823950444
RPS17|6218	-0.34481	9.555802277644037	-3.28326	0.00112161	0.017612783171870233	-1.58872
CXorf26|51260	-0.344603	4.804145865347243	-4.2454	2.748314206253855e-5	0.00131852	1.8885994304508253
GEMIN7|79760	-0.344488	4.325366735922664	-4.25559	2.631577523566514e-5	0.00127827	1.9697559786412437
ISY1|57461	-0.344419	5.092655532672855	-4.59043	6.02707015305454e-6	4.7093413374430643e-4	3.307243773237504
C19orf60|55049	-0.344047	4.990967172017628	-2.98562	0.00301394	0.0335411	-2.482
PXMP2|5827	-0.344031	3.7893780265400787	-3.31022	0.00102175	0.016624402034806623	-1.37535
HSPE1|3336	-0.343896	6.897752063109999	-3.29105	0.00109188	0.017363307504998423	-1.60752
TFAM|7019	-0.343307	4.514519296091584	-3.46186	5.97697415532017e-4	0.011539092282941988	-0.965267
RSL24D1|51187	-0.343165	6.261076716697804	-3.64327	3.067228754366861e-4	0.00700042	-0.430774
SNHG6|641638	-0.34312	5.918826205391314	-3.13477	0.00185411	0.024536429972867986	-2.08415
CCDC23|374969	-0.34284	3.856423281545369	-3.32001	9.875426338441097e-4	0.016226279903823186	-1.35394
DPM1|8813	-0.342784	4.6832008258871225	-3.75685	1.9916445153754126e-4	0.00520106	0.0393593
ANKRD46|157567	-0.342662	3.958909530165525	-3.65052	2.984865331554056e-4	0.00688793	-0.260033
CCT4|10575	-0.342631	7.530970016536551	-3.80737	1.637867804502498e-4	0.00450306	0.15811024400347762
IKBIP|121457	-0.342599	3.633160824703032	-3.24784	0.00126665	0.019012250980976222	-1.54824
NUP188|23511	0.34248922857122216	6.53641	4.137938925419802	4.321675824477503e-5	0.00174766	1.406703951442461
PVR|5817	-0.342311	5.765636440261401	-3.83428	1.4745446330627398e-4	0.00420674	0.2628493225939117
PSIP1|11168	-0.342248	6.108189763485495	-2.95606	0.00331113	0.035660517238458124	-2.61545
DCUN1D5|84259	-0.342156	4.531994169319057	-4.12088	4.639591386427206e-5	0.00184487	1.4160558828436471
PIGY|84992	-0.341955	6.073139954572545	-4.87849	1.5773790204789008e-6	1.85075435635204e-4	4.550828387821378
GBF1|8729	0.34193686521257033	6.621516557299889	4.338223096137414	1.8447653014001967e-5	9.760140351383779e-4	2.209537031322281
GUSBP1|728411	0.34193453338302837	3.13435	3.6471675102412204	3.022694092050525e-4	0.00692388	-0.0906356
UTP23|84294	-0.341852	3.776709866390546	-4.4303	1.2335828943222921e-5	7.528470550294399e-4	2.7427730445495104
AFG3L2|10939	-0.341801	5.907297832439651	-3.61259	3.4403881719150697e-4	0.00768369	-0.531262
PLXNA3|55558	0.3415408089163797	5.827197008223515	3.3561212972674146	8.704592928451457e-4	0.014817	-1.37275
PRDX4|10549	-0.341522	6.68173	-3.22447	0.00137168	0.019974115946309053	-1.81738
RPS21|6227	-0.341517	8.937377898364423	-2.84566	0.00467302	0.0448987	-2.89929
C9orf89|84270	0.34144392320432987	4.010983420820458	3.949452930873979	9.341660168821388e-5	0.00309703	0.8693750872324104
TMEM186|25880	-0.341381	3.7102134398004405	-4.4023	1.3952251916383146e-5	8.243208126909915e-4	2.636903442040161
FAM96A|84191	-0.341063	5.011487570814496	-4.08639	5.3515194407722774e-5	0.00204031	1.2473564625925686
IRF3|3661	-0.340361	6.208917647071419	-3.74972	2.0469891262108063e-4	0.00528758	-0.0531262
MRPS23|51649	-0.339693	5.201404202609775	-4.01949	7.039399612210451e-5	0.00246912	0.9787972633939255
PDIA3|2923	-0.339613	9.540362820331609	-3.40317	7.372297885351929e-4	0.013336574925933603	-1.20289
CENPQ|55166	-0.339589	2.4150378719227272	-3.31199	0.00101547	0.016554540309761463	-1.15513
FAM188B|84182	0.33915286922104143	4.0341571009008295	2.8310895562297143	0.00488655	0.0462059	-2.7636
RPL30|6156	-0.338846	9.70115	-3.67554	2.7160671523802357e-4	0.00645541	-0.274552
RPL27A|6157	-0.338842	9.795836377871467	-2.93333	0.00355758	0.037372558574959226	-2.63508
HNRNPA3P1|10151	0.3387146778242001	3.7539045807099676	3.557375568775112	4.2212310223073906e-4	0.00896633	-0.492049
DDX51|317781	-0.338648	4.960379565952838	-4.75279	2.8544842203188205e-6	2.8445559500092605e-4	4.026040006536802
DYNC2LI1|51626	-0.338315	4.1891995521277465	-3.64786	3.0147862058925126e-4	0.00692388	-0.296947
PPAN|56342	-0.338205	5.16428	-3.12293	0.00192834	0.025218300132506047	-2.08868
CLNS1A|1207	-0.338	6.547610052360585	-4.69036	3.8144571279170822e-6	3.416810226248737e-4	3.7041547930429637
C11orf54|28970	-0.337858	4.393782445353744	-4.11251	4.8036484828341366e-5	0.00189653	1.3980586725079318
IDH3G|3421	0.3370620167782499	6.416018931604529	3.473372383695205	5.733874905500026e-4	0.011319	-1.00763
KLHDC4|54758	-0.336813	4.373408751839855	-3.37392	8.176366559871065e-4	0.014205051434203525	-1.23786
TFDP2|7029	-0.336585	4.460155936050653	-3.57356	3.9765593415726317e-4	0.00859318	-0.583112
PPIL1|51645	-0.336231	5.177830812429093	-4.18849	3.4969931423770465e-5	0.00152922	1.6385659245360031
MKNK2|2872	0.3362024721579252	7.797394230912326	3.275312600024903	0.00115276	0.017914471650141702	-1.65429
RPL22|6146	-0.336164	8.706288104568603	-3.66832	2.791203153416252e-4	0.00653149	-0.319788
KRCC1|51315	-0.335908	4.649914026226862	-2.93814	0.00350401	0.037003549186627765	-2.59083
SFXN3|81855	0.33479075570109995	5.01759	3.190574317310755	0.00153837	0.0215748	-1.84023
PSMC6|5706	-0.334776	5.825348786718145	-4.21909	3.0730968968762166e-5	0.00141049	1.7352859515172607
ZNF706|51123	-0.334723	5.782902210103979	-4.28871	2.283864222163199e-5	0.00112912	2.01688
SENP2|59343	-0.334631	4.714937913112566	-3.67387	2.733313564957135e-4	0.00646117	-0.256709
KDM6B|23135	0.3345753930581983	6.139828079384781	3.82721	1.5158659382945612e-4	0.00429623	0.23794673016089085
WWP1|11059	-0.334406	5.119343073978615	-3.65426	2.943092654943151e-4	0.00681987	-0.352743
C9orf40|55071	-0.333618	2.5881887971556474	-2.96229	0.00324631	0.0351441	-2.23014
ZZEF1|23140	0.33281999318360567	5.486432895748182	4.232362449996236	2.9049569874344744e-5	0.00136337	1.8194639308215406
LTV1|84946	-0.332608	4.792831521415466	-4.20085	3.319437525349266e-5	0.00147088	1.7123432081436043
FBXO5|26271	-0.332452	3.256688747728214	-3.01092	0.00277922	0.0319239	-2.20279
STXBP3|6814	-0.332284	4.897739167509808	-3.94521	9.501922113790332e-5	0.0031411	0.716678
NDUFAB1|4706	-0.33218	5.590518141310213	-3.82709	1.516562894289248e-4	0.00429623	0.242276
OPTN|10133	-0.332088	5.923519851288326	-2.84863	0.00463049	0.044594558947430585	-2.91407
ZNF264|9422	0.3319718929120865	5.063526682661516	3.3489148415210863	8.92741478248938e-4	0.015069874132832378	-1.34555
POFUT1|23509	-0.331807	6.6057921368417825	-4.27425	2.429871898414965e-5	0.00119422	1.946672273061754
ARL6IP6|151188	-0.331712	3.792820310685371	-3.34511	9.047047727839896e-4	0.015194844979187551	-1.26057
SURF6|6838	-0.331378	5.420118222212316	-3.99577	7.750902183652753e-5	0.00266263	0.8785844237190847
FUNDC1|139341	-0.331157	4.090007824135304	-4.37653	1.5617238273099256e-5	8.833016910359809e-4	2.4861288635883945
SPAST|6683	-0.331155	4.8090319880531744	-3.88922	1.1876869374794272e-4	0.00363084	0.5134978863045543
MCTS1|28985	-0.331116	5.252665703453747	-4.89982	1.4245810464336747e-6	1.79160233942574e-4	4.672741178684829
MMD|23531	-0.330611	3.748928109764311	-2.97772	0.00309086	0.0341265	-2.37475
TMEM14C|51522	-0.330178	6.641430095804226	-4.85602	1.755456111231376e-6	1.9379595125422185e-4	4.443981705359078
ATG4C|84938	-0.329675	2.616256348973962	-4.0965	5.132815254383676e-5	0.00197958	1.558381134960416
LPIN3|64900	-0.329572	4.284811378387651	-2.80905	0.00522644	0.0480258	-2.90987
METTL9|51108	-0.329368	6.606567236142744	-3.80396	1.6597258591890602e-4	0.00454814	0.13965316242250037
POLR2K|5440	-0.328825	5.485383010635093	-3.81309	1.601781019894436e-4	0.0044553	0.19529169219788844
TMEM165|55858	-0.328253	6.632774805538442	-3.90016	1.1372526256305385e-4	0.00354827	0.49347150076513024
CWC15|51503	-0.328194	5.493117419402502	-3.83999	1.4418924237367823e-4	0.00415728	0.2936407283073672
SNHG1|23642	-0.328069	5.701821643666488	-3.22106	0.00138764	0.020051610106542384	-1.81251
BRD7|29117	-0.327677	5.840752290322197	-4.24755	2.723294899163604e-5	0.00131135	1.8491972469408893
C15orf63|25764	-0.327285	5.5045119191349245	-3.01317	0.00275922	0.0317263	-2.43156
PPARD|5467	0.3272465144166114	6.254829701461921	3.7086970684610825	2.3949415919716652e-4	0.00592899	-0.192635
ATG5|9474	-0.326707	5.426918834737182	-5.00939	8.39325482960893e-7	1.2524664691568394e-4	5.171500247640741
SEC62|7095	-0.32668	6.965825092503884	-3.84385	1.4202531578545716e-4	0.00412245	0.2859510316564151
CEBPZ|10153	-0.32667	5.485311496183277	-3.75882	1.976595577929684e-4	0.005178	-0.0010063
EP300|2033	0.32609	6.5423087487364935	3.207961724151534	0.00145065	0.020736542939526828	-1.86489
EIF1B|10289	-0.325848	4.851330149630966	-3.71445	2.3429521454232353e-4	0.0058437	-0.123539
RDH14|57665	-0.325579	4.333417146568986	-4.59192	5.986626192512663e-6	4.7093413374430643e-4	3.370341599507354
LOC152217|152217	-0.325574	4.384480591356426	-3.39337	7.633010838073524e-4	0.013557952406518444	-1.17551
RPSAP58|388524	0.3255437431549394	9.983762751905033	2.8367868702116037	0.00480201	0.045691769402470266	-2.91103
PCTP|58488	-0.325151	4.09972	-2.99241	0.00294926	0.0330448	-2.37448
LYAR|55646	-0.325132	4.195152369912719	-3.2261	0.00136409	0.019974115946309053	-1.6882
CCDC59|29080	-0.324901	4.409312128025031	-3.97308	8.495057177341242e-5	0.00285932	0.8608269589988655
OSTC|58505	-0.324543	6.701899838129493	-3.97873	8.303469676338873e-5	0.00281187	0.7884998278330233
FAM76B|143684	-0.32452	3.647094247414459	-3.84762	1.399400061835864e-4	0.00407727	0.48312560475399824
C5orf33|133686	-0.324441	4.595309042882947	-3.98742	8.017327008704388e-5	0.00273163	0.8986453902770863
ARID3B|10620	0.32384826567295627	3.6266892419565493	3.4462956144460777	6.320722757165861e-4	0.011977868304253639	-0.840466
ROM1|6094	-0.323784	1.4240143119767077	-2.80537	0.00528519	0.0483507	-2.48807
NKIRAS1|28512	-0.323388	2.901732026356991	-4.18758	3.510385215452704e-5	0.00153106	1.8752094069314893
HMGN3|9324	-0.322906	6.643446879536806	-3.06186	0.00235675	0.028745156923346938	-2.31179
OTUD1|220213	-0.32272	3.5441123641510615	-2.94325	0.00344794	0.036657173551760125	-2.4428
HRSP12|10247	-0.322206	4.260589608641194	-3.22433	0.00137231	0.019974115946309053	-1.69905
FKBP3|2287	-0.321404	6.092535759106456	-3.04558	0.00248492	0.029806547878187418	-2.35455
ATF7|11016	0.3210800069557519	5.625425959306571	4.135582323412091	4.364322199047715e-5	0.00175638	1.4276938063897138
SSR3|6747	-0.32066	7.107318090592414	-4.22195	3.0360671971018587e-5	0.00140122	1.7375778875823933
SERTAD1|29950	-0.320103	4.509022123381293	-3.14692	0.00178069	0.023967150572556824	-1.96401
GCA|25801	-0.31958	4.5750883201190256	-3.25147	0.00125103	0.018879917316717426	-1.6465
CCDC123|84902	-0.319098	4.890871111151484	-4.07525	5.6029432826630665e-5	0.00210724	1.2126417618420424
SVIP|258010	-0.318983	3.8728165822276432	-2.9348	0.00354107	0.037222581122122574	-2.5134
DUSP11|8446	-0.318744	4.564763128658448	-4.38921	1.4775262707753643e-5	8.577374633236357e-4	2.494672743578347
TIMM17A|10440	-0.318455	5.95219	-3.63318	3.1855433940594944e-4	0.00726051	-0.460429
CEP70|80321	-0.317813	4.849779954104724	-3.27544	0.00115227	0.017914471650141702	-1.59559
ZNF674|641339	0.3174153814044515	1.875700434437503	3.0923861267155037	0.00213274	0.0269398	-1.69124
PGRMC1|10857	-0.317408	7.509536518319134	-3.91038	1.0919954729202434e-4	0.00345232	0.5370873977294757
COMMD7|149951	-0.31682	5.901313366482618	-4.04678	6.297447705943094e-5	0.00228785	1.0575305456047905
TNFRSF10B|8795	0.3167006570289009	6.189615853988645	2.7902918325999746	0.0055325	0.049825389550882414	-3.07062
UTP18|51096	-0.316421	4.870335822355177	-3.8396	1.444146658269677e-4	0.00415728	0.32651619119700204
PTPN2|5771	-0.316207	4.953755672842042	-4.26448	2.533601310148943e-5	0.00124154	1.9563847548284192
DCK|1633	-0.316118	4.093995434904292	-3.10613	0.00203845	0.026084904083613046	-2.04037
RNF24|11237	0.3159714862260519	3.828327638829935	3.3377281510894976	9.283842871783673e-4	0.015514353669687841	-1.23113
SH3PXD2B|285590	0.31580706271611325	5.9591392676810475	2.882494248407789	0.00417042	0.0419585	-2.80816
KPNA5|3841	-0.31549	1.3973185494750107	-2.8353	0.00482393	0.0458041	-2.40248
DLG5|9231	0.3153699909281855	6.705659163473752	2.9892087015010036	0.0029796	0.0332951	-2.52359
ANAPC1|64682	0.31524418719677894	5.2189260144405445	3.446978507704349	6.305256624378853e-4	0.011977868304253639	-1.0391
VOPP1|81552	0.31447344637922153	7.013860203733867	3.5270344275505656	4.718245696343952e-4	0.00978963	-0.834241
AIMP1|9255	-0.313747	5.420942614054952	-4.34041	1.8273361220652117e-5	9.726916015887697e-4	2.240500024305012
C18orf32|497661	-0.313689	5.486286322396414	-2.81926	0.00506643	0.0471575	-2.97925
ALG10|84920	-0.313605	2.348824852073425	-3.28017	0.00113364	0.017734878417677572	-1.24079
TRAM1|23471	-0.313597	7.493707749217191	-3.51689	4.896239700731516e-4	0.0100711	-0.862156
HABP4|22927	-0.313418	3.789567235380995	-3.09014	0.0021485	0.027035951634353378	-2.04762
GMFB|2764	-0.313331	5.654097119234108	-3.16049	0.00170183	0.023298401896068632	-1.99754
PHC1|1911	0.31324772928267514	5.492837974928903	2.9418755897940843	0.00346298	0.0367495	-2.61561
C8orf76|84933	-0.312927	4.136639214711872	-3.79604	1.7116127247853767e-4	0.00465207	0.23455154090143004
TBL1XR1|79718	-0.312798	7.201996917735995	-3.13141	0.00187491	0.0247331	-2.10095
UBE2B|7320	-0.312266	5.391176945293853	-3.84087	1.4369314958742214e-4	0.00415637	0.3015242205764572
CLASP1|23332	0.31192798638733976	6.059252708452886	4.456239906387966	1.1000193257339695e-5	6.968601515609758e-4	2.7116953233979624
EID2|163126	-0.311787	4.185273427449693	-3.78995	1.7525364258133368e-4	0.00472476	0.21095439595349585
EEF1A1|1915	0.3117823585120828	12.97782008280535	2.996666379106254	0.00290934	0.0327738	-2.39267
MLXIP|22877	0.31176292729203753	5.489785557338576	2.8412192499389177	0.00473716	0.0452508	-2.89789
TMEM41A|90407	-0.311611	5.077487726101603	-3.2043	0.00146873	0.0208972	-1.83373
GLO1|2739	-0.311301	6.986618600995865	-3.25073	0.00125421	0.018893671125453655	-1.73457
TSTD2|158427	0.310911	3.9925957548572057	3.0375783887865846	0.00255019	0.030305763999024786	-2.17473
PSMA4|5685	-0.310816	7.0930273480271815	-3.7362	2.156073118794872e-4	0.00548114	-0.103468
DBF4|10926	-0.310537	3.725723357048783	-3.14117	0.00181509	0.024213173065589646	-1.88598
MYO1C|4641	0.3103983859826049	7.665382371610041	3.0908804849925313	0.00214331	0.027011908816759855	-2.22308
C1GALT1C1|29071	-0.310285	4.767059374684435	-4.38532	1.5028842470460638e-5	8.664205688593241e-4	2.4635288652887875
RPS8|6202	-0.310025	10.360935041654855	-3.30349	0.00104586	0.016852	-1.50714
PTBP2|58155	-0.309383	4.148473021313099	-2.85116	0.00459467	0.044404801852283377	-2.78111
RAD21|5885	-0.30937	7.5272055200802095	-2.98548	0.0030153	0.0335411	-2.52947
CENPC1|1060	-0.309131	3.188552313425443	-3.90692	1.1071066221665277e-4	0.00348028	0.7659592172561842
FPGT|8790	-0.309066	3.6826026818444375	-3.5142	4.944540816537582e-4	0.010108097490102165	-0.687127
TSFM|10102	-0.308287	5.135610249859021	-4.35409	1.722032834397783e-5	9.345533893778977e-4	2.311089571880184
LRPAP1|4043	-0.307778	7.407676819036814	-3.10323	0.00205797	0.026274226033480064	-2.18373
C17orf100|388327	0.3074767267845383	1.8039636345293675	3.290572311319676	0.00109367	0.0173706	-1.08858
BCAS2|10286	-0.307452	5.131646500946284	-3.97044	8.585886617751523e-5	0.00288406	0.79755
POLG2|11232	-0.307387	2.7548522869951806	-4.33716	1.8532723705837914e-5	9.771319926043212e-4	2.4941362490435335
SGTB|54557	-0.307374	2.697473737457332	-3.29725	0.0010687	0.0171373	-1.2434
TMEM214|54867	0.3068914680637169	7.146686354704986	4.467196869831528	1.047859876063696e-5	6.740692430539474e-4	2.7422750053819627
PPP1CC|5501	-0.306589	7.020696859766628	-3.98759	8.011666417396926e-5	0.00273163	0.82297
LUC7L3|51747	-0.306454	6.643856060268313	-3.15342	0.00174249	0.023583730788510913	-2.03643
RPS4X|6191	-0.306395	10.861729776445932	-3.08062	0.00221665	0.027540292738461338	-2.18168
NR1D2|9975	-0.306329	5.11211	-3.40155	7.415000213510527e-4	0.0133832	-1.20819
SNW1|22938	-0.306208	5.9234164896768045	-4.30165	2.1603141964459997e-5	0.0010874	2.0662410912092692
BRIX1|55299	-0.306037	4.9983089061074315	-2.98222	0.00304682	0.033797	-2.493
BAT4|7918	-0.305971	4.250031841261981	-3.51319	4.96287740408658e-4	0.010120804889947651	-0.763691
ATP5J|522	-0.305829	6.361549809590614	-3.15845	0.00171345	0.023399862286330564	-2.01943
SARNP|84324	-0.305725	5.872982454156109	-3.56432	4.1146046257710883e-4	0.00882283	-0.696051
C4orf27|54969	-0.305617	4.130459509575106	-3.56561	4.095111799289584e-4	0.0088037	-0.572124
IRF2BP1|26145	-0.305556	5.578190034264883	-3.26911	0.00117762	0.018133347571028524	-1.65673
TUBD1|51174	-0.30545	3.2187530826154056	-3.96273	8.856435140769017e-5	0.00296896	0.9730109180309343
ZMYND17|118490	-0.305419	2.5093551105736633	-3.07689	0.00224387	0.027816304508259594	-1.89013
EIF4H|7458	0.3052910900578611	8.145673085751909	4.488835415440694	9.517320749264407e-6	6.242837834783241e-4	2.8424121105746263
TTC35|9694	-0.304341	4.7366900041230124	-3.73891	2.133757185770254e-4	0.00544419	-0.0260636
MSH6|2956	-0.304062	5.909541695465639	-2.98313	0.00303804	0.0337446	-2.53267
RP9|6100	0.30398486863185636	3.6926787342600083	3.4651088346888907	5.907341376729697e-4	0.011468985716372074	-0.798927
SFRS3|6428	-0.303948	8.064258045056814	-4.69165	3.7916558872201432e-6	3.414744796593233e-4	3.7220662639076973
SNRPB2|6629	-0.303226	5.701211894422839	-3.18422	0.00157162	0.021922220661518246	-1.92614
GPATCH3|63906	-0.303195	3.9466320747561667	-4.37719	1.5572128223790736e-5	8.833016910359809e-4	2.5065165117114825
MRPS33|51650	-0.302997	4.873619505702746	-3.03662	0.00255809	0.0303563	-2.32472
ACTR10|55860	-0.302923	5.222810995208888	-3.8506	1.3830953433652962e-4	0.004057	0.34593829882983407
RPS9|6203	-0.302813	10.050895151751128	-2.88926	0.00408367	0.0413103	-2.75416
ATP6AP2|10159	-0.301849	7.330958509377133	-4.20588	3.249680490705911e-5	0.00145785	1.6752343293142857
CCDC126|90693	-0.301816	2.763435387109281	-3.3535	8.785024410282195e-4	0.014872684891986078	-1.06798
PIP5K1C|23396	0.3013626559848907	6.185365265666162	4.102663759054859	5.0035594784040865e-5	0.00196086	1.27601
MTERFD1|51001	-0.301252	4.2191659594644815	-3.51436	4.94160180013121e-4	0.010108097490102165	-0.756045
PDRG1|81572	-0.301215	4.944613952178667	-3.58299	3.8403160202850567e-4	0.00836386	-0.588244
TRIAP1|51499	-0.300996	4.9732033894196634	-3.90485	1.1162454674590647e-4	0.0035024	0.5613954067619691
RPL38|6169	-0.300922	8.606060578296102	-2.86674	0.00437895	0.043170258321639246	-2.84806
KIAA0913|23053	0.30066808614758345	6.536021031528468	3.6019237377333204	3.5797165149209476e-4	0.00791893	-0.573509
RAB28|9364	-0.300517	3.8102683712516003	-4.21943	3.068691448038977e-5	0.00141049	1.8843563033864026
TNKS|8658	0.30034307861378473	5.841079887700499	3.0167049370264003	0.002728	0.0315224	-2.41946
BIRC2|329	-0.300282	5.483873480255309	-3.78944	1.7559838027197575e-4	0.0047264	0.11023975975268563
WDR53|348793	-0.300126	3.1366222215290125	-3.46091	5.997324220712587e-4	0.011565	-0.783585
THAP1|55145	-0.299924	3.1449812205492598	-4.58777	6.100344267042693e-6	4.7093413374430643e-4	3.487201107579506
ACTR6|64431	-0.299828	4.4963330347072326	-3.13777	0.00183573	0.0244095	-1.99
VBP1|7411	-0.299554	5.195237785606537	-3.37636	8.106241035028463e-4	0.014112652234546417	-1.29546
SLC30A9|10463	-0.299466	5.955531829679173	-3.71903	2.3023641332006658e-4	0.00575971	-0.157821
ST13|6767	-0.299411	7.552025701890022	-3.90143	1.1315196839030845e-4	0.00353701	0.5041323043234387
SF3B14|51639	-0.299372	6.283392696512901	-3.70999	2.3831440199688044e-4	0.0059262	-0.195781
SR140|23350	-0.299088	6.505519709314744	-2.96998	0.00316794	0.0345878	-2.57987
C7orf40|285958	-0.29887	4.417461047357068	-3.09275	0.00213019	0.0269398	-2.11792
TMEM14B|81853	-0.298782	5.796987313114736	-3.71999	2.2940068542008638e-4	0.00574744	-0.1503
DENR|8562	-0.298593	6.175776148002505	-3.74433	2.0898661811375404e-4	0.00536418	-0.0718179
PPPDE2|27351	0.2985269909006518	4.187455890654825	2.8398269911451455	0.00475745	0.0453714	-2.76326
ESCO1|114799	-0.298512	4.459094333328707	-3.47841	5.630409491552921e-4	0.011141122629306796	-0.900885
PPP2R5B|5526	0.29835226099753653	4.4589012918170265	3.088444904193532	0.00216052	0.027064962390938353	-2.08726
BCR|613	0.2981604964446114	7.185504552530324	3.422263209190513	6.888117095181949e-4	0.012765619457489039	-1.18441
ZNF142|7701	0.2981196284751334	5.123929217329857	3.9605660862667964	8.933918735047877e-5	0.00298892	0.7861943689732769
H3F3B|3021	-0.298013	9.291475273928864	-3.89917	1.1417447238231123e-4	0.00355563	0.5255577760692312
LACTB2|51110	-0.297731	3.5707971872716144	-2.97005	0.00316726	0.0345878	-2.36553
TMEM14A|28978	-0.297725	4.38203	-3.29408	0.00108051	0.017260141461251318	-1.49376
TM2D1|83941	-0.296909	3.5936356568665646	-4.07885	5.5205952830706294e-5	0.00208568	1.3619218634956551
LOC440944|440944	-0.296855	3.7558504720426797	-3.34664	8.998763254354886e-4	0.015144282280889572	-1.24728
CBX3|11335	-0.296731	7.501789622004011	-2.97464	0.00312139	0.0342818	-2.56132
TOMM40|10452	-0.296435	6.318261417675348	-2.93083	0.00358561	0.037572236640178995	-2.6903
TXNDC9|10190	-0.296134	4.468500595786832	-3.26514	0.00119378	0.018264039987526657	-1.59537
C8orf33|65265	-0.295712	5.982997555018752	-3.12656	0.00190534	0.0250156	-2.11012
RABL2A|11159	0.2955468441074962	4.608499375300764	3.0393329807706446	0.00253574	0.0302096	-2.25392
C17orf42|79736	-0.295514	3.1686258058017316	-3.82472	1.530709831574029e-4	0.00432257	0.4701159009877003
LRRC8A|56262	0.29502389906320814	6.145825374592817	3.2204528299998447	0.00139052	0.020075779059707827	-1.81687
MRPS28|28957	-0.294683	4.010213656234209	-3.65921	2.8888327732647285e-4	0.00673159	-0.230997
LENG1|79165	-0.294321	3.0803	-3.22209	0.00138279	0.0200347	-1.53591
NDUFV2|4729	-0.294132	6.277286081125839	-2.82291	0.00501028	0.0467916	-2.99134
FAM91A1|157769	-0.293951	5.4854164745724425	-3.05629	0.00239994	0.029094	-2.30356
ZNF830|91603	-0.293897	3.976646311608581	-4.40731	1.3649008632258603e-5	8.092744940286854e-4	2.6286468609624363
C16orf63|123811	-0.293205	4.831777458926968	-3.4148	7.07377745760304e-4	0.0129941	-1.14469
MYEOV2|150678	-0.293156	5.546853362532382	-3.03938	0.00253538	0.0302096	-2.35598
NPRL3|8131	0.2930787102965401	6.058675041608737	3.3992240726276832	7.476373532132502e-4	0.013422829678756425	-1.24338
OGDH|4967	0.29281214324800026	7.0953391272661515	4.050615826872286	6.19928238858325e-5	0.00227097	1.0622656793178438
GNAQ|2776	0.2927237620921046	6.052543172239506	2.902959518224269	0.00391296	0.0399962	-2.75502
ATP6V1E2|90423	-0.292458	1.617010764508211	-2.97239	0.00314375	0.0344366	-2.0489
MED12|9968	0.2923745471470066	6.090268823017309	3.565114734146308	4.1025546367806973e-4	0.00880833	-0.689142
TMEM81|388730	-0.292069	1.899504887189604	-3.56097	4.165706994577472e-4	0.00889806	-0.274105
CPOX|1371	-0.291808	4.246765231699863	-4.16998	3.779774248692005e-5	0.00161061	1.6400187056883553
FMR1|2332	-0.291787	5.921252245119259	-3.14917	0.00176734	0.0238233	-2.03987
ERGIC2|51290	-0.291739	5.049753756739036	-3.61615	3.394952601678626e-4	0.00761283	-0.480834
SSU72|29101	-0.291713	7.313237020170086	-3.79037	1.7496864679962345e-4	0.00472472	0.09335
MLL5|55904	0.29168058171995465	6.151022143367429	3.0507015442781804	0.00244391	0.029476060907981393	-2.33172
TCF3|6929	0.29156697573413143	7.210643502324009	3.285222009133121	0.00111406	0.017560461363632783	-1.62737
EID1|23741	-0.291361	6.885244524527883	-3.78901	1.75892451879133e-4	0.00472668	0.0854156
CD2BP2|10421	-0.291023	6.566741842813941	-3.77574	1.8516182558037716e-4	0.00492808	0.037498
C14orf109|26175	-0.290778	4.2891710696263425	-3.93174	1.0028310845118555e-4	0.00325695	0.72182
CABIN1|23523	0.29074380192868404	6.994155587129853	4.047693411559293	6.273902695173118e-5	0.0022873	1.0511229331204888
THNSL1|79896	-0.290529	3.691169029419379	-2.82417	0.00499106	0.046762858345885554	-2.78975
EIF3K|27335	-0.290441	7.518746272623063	-2.8849	0.00413938	0.041721868139866294	-2.81629
UBE2W|55284	-0.290247	4.4881135012795745	-2.99077	0.00296472	0.033195644935306044	-2.42463
GLMN|11146	-0.290091	2.7675084864924115	-2.97679	0.0031001	0.0341404	-2.21509
CTBS|1486	-0.289757	3.786546673989605	-2.98544	0.0030157	0.0335411	-2.35231
C6orf35|729515	-0.289671	4.270269138171529	-4.19864	3.350613000208999e-5	0.00148076	1.7508761127253702
CRADD|8738	-0.289575	2.3367260411925974	-3.38403	7.889613312586028e-4	0.013836720779052191	-0.906998
FTO|79068	0.2893550686075232	5.170053143025958	3.556163770796409	4.240102244968649e-4	0.0089838	-0.669198
ZDHHC13|54503	-0.28918	4.889514065798313	-2.88808	0.00409864	0.041411460634697965	-2.75159
RBM39|9584	-0.289116	7.511291330064833	-4.15175	4.079603030821561e-5	0.00167923	1.462529892179047
RFT1|91869	-0.289008	4.956746267993945	-4.65609	4.466462339152105e-6	3.8161912324417044e-4	3.6020654263260052
CHURC1|91612	-0.288959	5.2883642596059754	-4.02331	6.930719717103764e-5	0.00244128	0.9907832205556923
ZNF146|7705	-0.288599	6.592418663530574	-3.0289	0.00262277	0.030795540771356114	-2.40894
ZNF26|7574	-0.28851	3.497806740453307	-3.88864	1.190403511579119e-4	0.00363247	0.6583636768477632
GOLGA5|9950	-0.288001	5.571254203777758	-4.07567	5.593217456975456e-5	0.00210724	1.1800371604181965
BUD13|84811	-0.287661	4.41793	-4.4117	1.3388191687159248e-5	8.023764809343894e-4	2.601282209216407
ANP32B|10541	-0.287526	7.154552890383705	-3.18712	0.0015564	0.0217819	-1.93136
PARL|55486	-0.287483	5.662036147285537	-3.40713	7.269514261994329e-4	0.013232070166507468	-1.21581
AP3D1|8943	0.28731705670313523	7.602277580937331	3.8519697488497506	1.3756896622321764e-4	0.00405397	0.31679758415299375
PRPF8|10594	0.2867395455268746	8.282464699495867	3.407201703876175	7.267574295947711e-4	0.013232070166507468	-1.22186
THOC7|80145	-0.286516	5.617805954063518	-3.0105	0.00278299	0.031933480102471434	-2.4432
ALKBH2|121642	-0.286451	4.321074923582552	-3.05987	0.00237206	0.028889586471111815	-2.20145
TCEB1|6921	-0.286426	5.3628998801378955	-3.6837	2.6335017295981745e-4	0.00634975	-0.261746
BBS9|27241	0.286035	3.5644501972450686	3.0594900439135944	0.00237503	0.028901407839518643	-2.04691
DCAKD|79877	0.28598030392114265	5.701399779049572	3.2963184954699307	0.00107216	0.017159760177823946	-1.55981
ANP32A|8125	-0.285873	7.299439926195811	-3.77964	1.8239132909205242e-4	0.00486643	0.054354
RBMX2|51634	-0.285795	4.4477902810454575	-3.37872	8.03899421018842e-4	0.014025278187705133	-1.2284
PHF10|55274	-0.285764	5.944820115636959	-3.76186	1.9535802574644994e-4	0.00513779	-0.00411423
ZCCHC9|84240	-0.285722	3.804812725079547	-3.90707	1.1064686137454077e-4	0.00348028	0.6859242929472034
GTF2F1|2962	0.285686	6.8827980916588025	3.952946176911925	9.211628994388362e-5	0.00306337	0.6906541296424491
UBE2E1|7324	-0.285451	6.219351335448939	-3.92183	1.0432842872341271e-4	0.00334272	0.5775956145306784
NFYB|4801	-0.285173	4.9909960326643965	-4.2404	2.8074704471494583e-5	0.00133644	1.858548975918569
EXOSC9|5393	-0.285119	4.497492511905983	-3.45867	6.045804827297284e-4	0.011626655750494853	-0.970381
ATN1|1822	0.28489680485296315	8.317655078530048	3.294721530895635	0.0010781	0.0172382	-1.58447
MINPP1|9562	-0.284798	4.4381859646882535	-3.02352	0.00266873	0.031093499511469246	-2.32181
SNRNP27|11017	-0.284609	4.397898624725785	-3.24685	0.00127096	0.019047876412416516	-1.64391
BCL6B|255877	-0.284604	2.343778915714423	-2.84203	0.00472532	0.045168415386824826	-2.51721
UGP2|7360	-0.284405	6.130370388455157	-3.26744	0.00118437	0.018170175948633866	-1.67777
ACYP1|97	-0.284254	2.7647697518209498	-2.83002	0.00490256	0.0463022	-2.61172
SELS|55829	-0.284179	5.6520218081602565	-3.56017	4.1779656233969733e-4	0.00891282	-0.702848
CIR1|9541	-0.284155	5.070974343351166	-3.31652	9.996238735437632e-4	0.016360248877320863	-1.47913
SNHG11|128439	-0.283762	3.4778447276639928	-3.18167	0.00158517	0.022026019232809432	-1.72135
EIF2A|83939	-0.283693	6.184246809612681	-3.46608	5.886718441883217e-4	0.011468985716372074	-1.03425
FAM86C|55199	0.2836630933028989	3.7555778629326935	3.6770303447820685	2.700845632442285e-4	0.00645541	-0.0858377
USE1|55850	-0.283437	4.533631794254113	-2.80979	0.00521472	0.0480014	-2.93449
RB1CC1|9821	-0.283348	5.6665747488283085	-2.95961	0.00327406	0.0353755	-2.59243
EEF1B2|1933	-0.28326	7.7128788786961255	-3.09029	0.00214748	0.027035951634353378	-2.21864
RPE|6120	-0.282957	4.812582289602411	-3.29643	0.00107176	0.017159760177823946	-1.52498
SUZ12|23512	-0.282469	5.342072590518886	-2.94059	0.00347708	0.036828732710374595	-2.63213
NAA25|80018	-0.282392	4.549446827461126	-3.80584	1.6476430353188398e-4	0.00452247	0.23097844133669998
FXR1|8087	-0.282373	6.8447061993868665	-3.75565	2.0008142483636692e-4	0.00520821	-0.0351003
TOMM20|9804	-0.282025	8.019261069394487	-3.40425	7.344165556612284e-4	0.013300124167251877	-1.22954
ATF7IP|55729	0.28182025347300865	5.148664472607909	2.8964916971722996	0.00399272	0.0405379	-2.72123
TRIT1|54802	-0.281613	4.5573828507197796	-3.40517	7.320232746032908e-4	0.013285664246367568	-1.15261
STK17A|9263	-0.281438	4.601880521852032	-3.1416	0.00181248	0.024213173065589646	-1.98757
RBM8A|9939	-0.281426	6.86872	-3.69744	2.4997865585095355e-4	0.00612502	-0.242726
CAMLG|819	-0.281419	5.351941730681205	-3.89352	1.1676176911531003e-4	0.00360253	0.4985717665978191
SLC39A7|7922	-0.280964	7.69145	-2.93576	0.00353038	0.0371336	-2.67017
PTPN23|25930	0.28065170712387105	6.699113401485072	3.9127589685322146	1.0816898127702593e-4	0.00343277	0.5413691977056265
EEF1E1|9521	-0.280633	4.471023369553503	-3.66108	2.8684622470048575e-4	0.00669348	-0.276838
PTRH2|51651	-0.280561	4.627692244970974	-3.53726	4.5449114607375943e-4	0.00950097	-0.71732
TRIP4|9325	-0.280333	4.578864165735828	-3.69224	2.5496282805584694e-4	0.00618331	-0.177145
ZNF286A|57335	0.2802669502529109	4.1873539121614325	2.898631116252401	0.00396617	0.040362284644179375	-2.60801
BBS5|129880	0.28021481021226224	3.9507351800335546	2.845482434895717	0.00467554	0.0448987	-2.71241
SNRPA1|6627	-0.280139	4.99613	-3.26691	0.00118654	0.0181867	-1.63156
HTATSF1|27336	-0.280066	6.248249916015516	-3.52247	4.797511696581397e-4	0.00991056	-0.845729
UPF3B|65109	-0.280063	4.4003923615087785	-3.25086	0.00125365	0.018893671125453655	-1.62939
UBA2|10054	-0.280034	6.597137135033979	-3.15756	0.00171854	0.023430966371745073	-2.02367
CWF19L2|143884	-0.279883	3.4065776436997783	-3.24139	0.00129487	0.019330583933625307	-1.52937
ANKS3|124401	-0.279859	4.587454000604211	-2.87874	0.00421928	0.0422911	-2.74772
ENY2|56943	-0.279835	5.319991493690365	-3.17129	0.00164137	0.022656915540115504	-1.94862
EIF3J|8669	-0.279793	5.85733	-3.69612	2.512295292672163e-4	0.00612846	-0.236494
ING4|51147	-0.279676	5.102441661503787	-3.36535	8.426814776081344e-4	0.014509782398650091	-1.3239
ATP13A1|57130	0.27960457269677536	7.1798782990144865	3.5325140082153017	4.6246110045701196e-4	0.00963133	-0.815651
CCNC|892	-0.279565	5.82165	-3.44039	6.455918308235591e-4	0.012153904512261376	-1.11142
IARS2|55699	-0.279555	6.7350080850202785	-3.02659	0.0026424	0.030916477774764656	-2.41599
KIAA1530|57654	0.2791396328393931	3.0226812385856263	2.815958616043624	0.00511767	0.047498877214920604	-2.63467
PTS|5805	-0.278943	3.9743	-3.45667	6.089450561478905e-4	0.011675067411369396	-0.917249
TRNT1|51095	-0.27877	3.78263	-3.6759	2.7124314268431e-4	0.00645541	-0.145707
IQCB1|9657	-0.278711	4.496995825062048	-3.56098	4.165564157154731e-4	0.00889806	-0.624614
C14orf153|84334	-0.278696	4.997417804969734	-2.97415	0.00312618	0.034311777860797046	-2.51395
RFX1|5989	0.2784553680187555	5.020574689073349	3.4786382010696286	5.625832610687211e-4	0.011141122629306796	-0.919229
C6orf62|81688	-0.278378	7.0968723103192275	-3.28394	0.001119	0.017612783171870233	-1.62934
MRPL1|65008	-0.278298	4.457646591483382	-3.0631	0.00234729	0.028671718132886753	-2.20899
SIPA1L1|26037	0.2782214686439992	6.0389904527601965	3.470516112427939	5.793287313277869e-4	0.011382306595108794	-1.00727
EBNA1BP2|10969	-0.27819	6.035761344489997	-3.09176	0.00213712	0.026954242099139734	-2.2158
C6orf162|57150	-0.277793	2.7339697755845926	-3.31693	9.982015152399436e-4	0.016353033869629007	-1.18474
HECTD3|79654	0.2775485941094724	5.9063303787831645	3.807390462579456	1.6377210459864798e-4	0.00450306	0.17252763678621186
ZNF155|7711	-0.277211	2.9782922235604237	-3.07557	0.00225361	0.027895516358091194	-1.95591
TMBIM4|51643	-0.277072	5.547352525753267	-3.09557	0.00211056	0.0268019	-2.18858
HSPD1|3329	-0.276643	8.683460109004356	-2.87605	0.00425466	0.0424472	-2.82087
MCART1|92014	0.27659823547662754	3.2703732690483314	3.7089897126264835	2.3922731712457406e-4	0.00592899	0.0989653
TOMM6|100188893	-0.27634	6.932105227846949	-3.3289	9.574386924935216e-4	0.015856745582141715	-1.48689
PIGK|10026	-0.276252	4.741668422697261	-3.50805	5.056595179744052e-4	0.010224263627392677	-0.826492
COMMD2|51122	-0.276234	4.912251051017641	-3.64693	3.025378076637959e-4	0.00692388	-0.363855
PHF2|5253	0.27620448151384047	5.650485261434692	3.155086100971055	0.00173282	0.0235208	-1.99697
NOP58|51602	-0.275603	6.289790384862663	-3.28051	0.00113231	0.017734878417677572	-1.63886
BOD1|91272	-0.275553	5.497356080375936	-4.05051	6.201858497028738e-5	0.00227097	1.0857720159525126
GTF2A2|2958	-0.275117	5.240055923364382	-3.08065	0.00221646	0.027540292738461338	-2.21807
MFAP1|4236	-0.274661	5.073853824907973	-3.7853	1.784378981271828e-4	0.00477454	0.11740458238155682
OCIAD1|54940	-0.274432	6.7395191612852665	-3.61327	3.431659449709187e-4	0.00768369	-0.537905
TMEM53|79639	0.27439665005702435	4.040016021638352	3.1458	0.00178734	0.024015166767520517	-1.86209
SKP1|6500	-0.274239	7.632177560838371	-4.14489	4.1981381009704415e-5	0.00171434	1.436934582083408
CAPZA2|830	-0.274138	6.401733419058675	-2.87489	0.00426992	0.042548562006287864	-2.84879
CDC42|998	-0.274136	7.868868527037154	-3.42008	6.941914811552369e-4	0.012836763892927193	-1.1801
ZC3H8|84524	-0.273796	2.6017860889971622	-2.8422	0.00472297	0.045168415386824826	-2.5587
NSL1|25936	-0.273698	4.641033018894431	-3.43115	6.672877499822763e-4	0.012534026158348033	-1.07375
C15orf40|123207	-0.273113	3.2484418135240074	-3.91202	1.0848771943287928e-4	0.00343634	0.7797186241325447
CSE1L|1434	-0.272857	7.0605336096663525	-2.9586	0.00328454	0.035419882231324126	-2.61218
RPL31|6160	-0.27283	9.724180790078917	-2.85873	0.00448867	0.0438831	-2.84719
HMGN4|10473	-0.272779	5.820501453881987	-3.45784	6.063989694649445e-4	0.011639646578635301	-1.05342
BTBD2|55643	0.2724506184025136	7.371750141953221	3.0669842138235843	0.00231771	0.028372746890186918	-2.29668
KDSR|2531	-0.272295	5.453731618627294	-3.78588	1.780408479875801e-4	0.00477454	0.0993547
RPA3|6119	-0.272246	4.070174438201575	-2.8932	0.00403386	0.040905745933151334	-2.65205
NOL7|51406	-0.27201	5.223899734712035	-3.26415	0.00119785	0.018276	-1.65498
BOLA3|388962	-0.271818	3.9845	-2.98104	0.00305836	0.0339025	-2.39023
STRN4|29888	0.2717428311872848	7.202939565737768	3.8865364138058274	1.2003557171625398e-4	0.00365226	0.44200087943026123
PRKRIP1|79706	-0.271529	5.268262354127047	-3.53798	4.532963968706882e-4	0.00949117	-0.760505
ZNF564|163050	-0.271368	3.7620315231984414	-3.54416	4.431399761883615e-4	0.00932217	-0.598692
CCDC50|152137	-0.27102	5.841189795521191	-3.60494	3.5397862072158694e-4	0.00785305	-0.554825
LRPPRC|10128	-0.270841	7.183746512192632	-3.11928	0.00195178	0.025424963941462424	-2.13811
GTF2B|2959	-0.270782	4.595433778850952	-4.10138	5.030191481631803e-5	0.00196272	1.3402343569919815
NUP37|79023	-0.270654	4.309165717930359	-3.89159	1.1765795514786087e-4	0.00361543	0.5713545199204315
GNG5|2787	-0.270595	6.659724150296979	-3.36999	8.290407711835365e-4	0.0143566	-1.35458
ZNF180|7733	-0.27058	2.950849249524312	-3.3398	9.21682261861643e-4	0.015433314738569685	-1.14365
FUNDC2|65991	-0.270578	5.815852123157385	-4.6323	4.980676441943978e-6	4.170002522574303e-4	3.461132210769283
TCEAL1|9338	-0.270351	3.6083789395988246	-3.14236	0.00180791	0.024213173065589646	-1.8628
MUTED|63915	-0.270141	3.6904205744820544	-3.87237	1.2695030659551438e-4	0.00379734	0.5712021115244292
CHCHD3|54927	-0.269812	5.312897171477374	-3.28656	0.00110895	0.017512970312431087	-1.58901
FTSJ3|117246	-0.269655	6.056481472347964	-3.22348	0.00137629	0.019974115946309053	-1.81391
CNIH4|29097	0.2695890853780859	5.906549509260299	3.3950706708634537	7.587282027000919e-4	0.0135055	-1.25208
JRKL|8690	-0.269542	3.784431535449763	-3.15111	0.00175594	0.023703	-1.8572
AKAP8L|26993	-0.269393	6.127737696906443	-3.02135	0.00268749	0.0311916	-2.42592
C9orf46|55848	-0.269374	3.82346	-2.91979	0.00371212	0.0385584	-2.54284
MCL1|4170	-0.269184	8.117540631873995	-3.36494	8.438856697852433e-4	0.014509782398650091	-1.35616
TMEM218|219854	-0.269008	3.6442097424455295	-3.49668	5.269832403251915e-4	0.010552966066175498	-0.735077
TRIM26|7726	0.2689869034553647	6.573180409645312	4.428215704200379	1.2449917436350153e-5	7.542839069346542e-4	2.5820793453262816
GTPBP3|84705	-0.268681	4.478934822325553	-2.97061	0.00316164	0.034573687054679364	-2.47772
COG2|22796	-0.268513	5.124867284106691	-3.65794	2.902634027712086e-4	0.00674488	-0.338687
NEDD1|121441	-0.268429	4.20618	-3.19802	0.00150024	0.021200612292268214	-1.7713
DCAF13|25879	-0.268408	5.718509486458518	-3.22761	0.00135711	0.019974115946309053	-1.79165
ZNF235|9310	-0.268407	1.8209951507498268	-3.23227	0.00133577	0.019805	-1.31116
RETSAT|54884	0.2683979225740462	5.704153216080862	2.9066097015782133	0.00386859	0.0396888	-2.7294
ALDH16A1|126133	-0.268229	5.871788911490407	-2.92041	0.00370495	0.038527343820392204	-2.71048
TPRG1L|127262	-0.267948	5.8541523753653815	-3.43032	6.692886128886319e-4	0.0125433	-1.14534
MTRF1L|54516	0.26773102267122717	4.140182607236192	3.9736721418695407	8.474746109990284e-5	0.00285825	0.9333008175852564
POLR3C|10623	-0.267299	4.979096233457928	-3.72102	2.2849467036453047e-4	0.00573336	-0.106037
SLC25A32|81034	-0.26725	4.20366	-3.46552	5.898660282151636e-4	0.011468985716372074	-0.915409
ITPKC|80271	-0.266812	5.443798331031377	-3.20785	0.00145122	0.020736542939526828	-1.84146
TMED9|54732	-0.266658	8.019939211587404	-3.40524	7.318380614523795e-4	0.013285664246367568	-1.22642
C4orf43|55319	-0.266522	3.8779534417640567	-3.37746	8.074760056174107e-4	0.0140725	-1.16405
MMGT1|93380	-0.266469	4.716470916579936	-2.91431	0.00377655	0.0389604	-2.66371
HSPA13|6782	-0.26642	4.8300825312160205	-2.82326	0.00500493	0.0467679	-2.92552
GPN3|51184	-0.266362	3.9965692889558553	-3.6649	2.8275220263821073e-4	0.0066072	-0.211958
PPP1R12C|54776	-0.26616	5.994743933561153	-3.59977	3.6085069747463953e-4	0.00796309	-0.576533
POMP|51371	-0.265957	6.4687655280320495	-3.05071	0.00244386	0.029476060907981393	-2.34402
UPF3A|65110	-0.265776	5.294662876111794	-3.60443	3.5465131528713027e-4	0.00785751	-0.533871
ZBTB3|79842	0.26577083247494576	2.79978	3.113384091437509	0.00199021	0.0257445	-1.75479
GABPA|2551	-0.265648	4.652444692249006	-3.1648	0.00167746	0.023021525110432428	-1.92094
DNAJC2|27000	-0.265539	5.142592143589136	-2.99287	0.00294487	0.0330368	-2.46997
TIMM8A|1678	-0.265172	2.9978140982758834	-2.87351	0.00428822	0.0426723	-2.54322
MTERFD2|130916	-0.264901	3.8042408877022984	-4.0981	5.0989135778019066e-5	0.00197958	1.4121833792428422
LSM5|23658	-0.264678	5.231815906673236	-3.01398	0.00275202	0.0316784	-2.41437
NFKBIL1|4795	-0.264564	4.836871951525384	-2.79563	0.00544385	0.049293514125665364	-3.00107
C5orf28|64417	-0.264415	3.641494308161514	-2.97746	0.00309341	0.034129205363015336	-2.35174
BTBD1|53339	-0.264399	5.610356398219456	-3.39853	7.494691507517441e-4	0.013426780129757858	-1.24194
RECQL|5965	-0.26427	4.416679036923128	-2.86298	0.00443017	0.0435721	-2.77694
CIDECP|152302	0.2640047530174147	3.0455436023182036	3.3346845910825196	9.383082027168105e-4	0.0156019	-1.11914
LEMD2|221496	-0.26386	5.8672553009621975	-3.93959	9.718300096630463e-5	0.00318733	0.6517258779860864
MRPL15|29088	-0.263297	5.889957039794516	-3.11401	0.00198611	0.025716747915770333	-2.14515
SDHD|6392	-0.263102	5.830170656520803	-3.21097	0.00143596	0.020589117206968655	-1.84697
MFN1|55669	-0.262974	5.116813333713004	-2.81415	0.00514602	0.0476322	-2.9715
HSPC157|29092	-0.262768	3.3703882503514384	-3.28372	0.00111984	0.017612783171870233	-1.38075
LRRC42|115353	-0.262647	5.0595538837689205	-3.00134	0.00286604	0.0324616	-2.43964
RG9MTD2|93587	-0.262559	2.9068823632297955	-2.95005	0.00337472	0.0360424	-2.30565
ZNF419|79744	-0.262393	3.1968656419323236	-3.0252	0.0026543	0.030946973889030213	-2.13936
KRR1|11103	-0.262192	4.72298	-3.09575	0.00210926	0.0268019	-2.13496
KTN1|3895	-0.262112	7.2405009580558755	-2.86261	0.00443524	0.043589628871457085	-2.88201
PSMA5|5686	-0.262096	6.751938627319801	-3.50221	5.1650576668121e-4	0.010368075395994745	-0.917371
RYK|6259	-0.262081	5.842578293602796	-3.9292	1.0130464082542032e-4	0.00328356	0.6133546516103463
MRPL45|84311	-0.261952	5.33358	-2.93772	0.00350869	0.037003549186627765	-2.63914
RPL27|6155	-0.261397	9.039816113460768	-2.82985	0.00490507	0.0463022	-2.94182
MRPL32|64983	-0.261193	5.335108843453977	-3.24456	0.00128092	0.019157456257269275	-1.72181
MRPS35|60488	-0.261105	5.94229	-3.60957	3.4793071968696463e-4	0.00774983	-0.541458
TTLL5|23093	0.2607979061872385	5.16711	3.670946107686314	2.763681549121868e-4	0.00649446	-0.273151
CCNL1|57018	-0.26068	5.823993718328013	-2.98001	0.00306844	0.0339869	-2.5384
TPRKB|51002	-0.260392	4.330731765541228	-2.90134	0.00393284	0.040144441663946824	-2.65937
C15orf29|79768	-0.260362	4.090379861328442	-2.85478	0.0045437	0.0442447	-2.76212
SLC35A4|113829	0.26031662223119345	6.923219392198952	3.9241052289913485	1.0338668435833427e-4	0.00332534	0.5821049299434016
PSMA2|5683	-0.260111	6.750260812530945	-3.39225	7.663560126023455e-4	0.013589333223330615	-1.28217
HSD17B7|51478	-0.260101	3.711140163739791	-3.30436	0.00104271	0.016817672237564373	-1.37178
MLL2|8085	0.2598146036488008	6.518258390050961	3.004308412411475	0.00283892	0.0322861	-2.47749
ATG12|9140	-0.259726	4.3437457072598065	-3.84871	1.3934316780194684e-4	0.00407442	0.4095123596362349
PL-5283|647087	-0.259717	6.204957583135561	-3.10845	0.00202287	0.025965397150199004	-2.16871
RNF166|115992	-0.259565	3.77354	-3.3319	9.474639058961278e-4	0.015722804916469508	-1.29333
TSPAN17|26262	-0.25928	5.88557	-3.48883	5.422087782476446e-4	0.010780119873966595	-0.951492
MTIF2|4528	-0.259143	5.212203788735331	-3.74397	2.0927403314139196e-4	0.00536418	-0.0390057
MITD1|129531	-0.258886	3.667999465161321	-3.3909	7.700224087353757e-4	0.013604517579910826	-1.08855
HDAC7|51564	-0.258749	6.955024452771765	-3.30197	0.00105138	0.016908381527928375	-1.573
USF2|7392	-0.258608	6.859690989514046	-3.23272	0.00133374	0.019805	-1.79177
SNRNP70|6625	-0.258383	7.762164358714946	-3.30493	0.00104067	0.016817672237564373	-1.55498
GNA13|10672	-0.25822	5.951164824958531	-3.0313	0.00260251	0.030643426211314634	-2.39273
RNF138|51444	-0.258177	4.701159804819897	-3.00222	0.00285799	0.032436621486273944	-2.40891
METTL10|399818	-0.257882	3.665114605122464	-3.22763	0.00135701	0.019974115946309053	-1.60727
ENSA|2029	-0.257627	7.6321427521312994	-2.92701	0.00362896	0.037900146546352306	-2.69627
ZNF780A|284323	-0.257575	3.888989648842503	-3.24874	0.00126278	0.0189884	-1.57211
MAPKAPK5|8550	-0.257373	4.7218587696826475	-4.18191	3.595164726012397e-5	0.00154778	1.6456959239250573
MAN1B1|11253	-0.257327	6.760602395515473	-3.08068	0.0022162	0.027540292738461338	-2.25605
NDNL2|56160	-0.257203	4.387917867555412	-2.95477	0.0033246	0.0357363	-2.51337
TSEN15|116461	-0.257149	4.971827376276501	-3.01984	0.00270055	0.0312892	-2.37933
FBXL3|26224	-0.257109	4.684395890492317	-3.19129	0.00153466	0.021559	-1.84171
SNRPG|6637	-0.2567	5.711562931642804	-2.96276	0.00324144	0.0351362	-2.58436
CYB5R3|1727	0.25669058932602434	7.712530215399427	3.0894596914628174	0.00215333	0.027035951634353378	-2.22636
FAM165B|54065	-0.25669	3.743740264704955	-3.19606	0.00151018	0.021315	-1.71656
ERLEC1|27248	-0.256684	5.956465709098928	-3.42168	6.902459403102237e-4	0.012777986235009595	-1.1764
PIAS1|8554	0.2566767431445151	3.8872748988463157	3.4497	6.243925226488391e-4	0.011889147222688353	-0.882738
KPNA4|3840	-0.25663	6.350106353708949	-3.7697	1.8953524908947578e-4	0.00503114	0.017337745717108888
EIF2S2|8894	-0.25646	6.511815406632077	-3.25436	0.00123874	0.018779413780555473	-1.72339
CDC37L1|55664	-0.256354	3.929833958474156	-3.13496	0.00185296	0.024536429972867986	-1.92754
TMEM5|10329	-0.256192	3.8653433589415718	-4.06251	5.904100083185182e-5	0.00219314	1.2670441529579337
WBSCR22|114049	-0.25619	6.759454772636003	-3.13694	0.00184079	0.024437782202008027	-2.08677
GXYLT1|283464	-0.256081	4.355649638114948	-2.98939	0.00297783	0.0332951	-2.41218
WDYHV1|55093	-0.255771	3.3978424238001033	-3.08207	0.00220613	0.0275329	-2.00929
PIK3R2|5296	0.2556394357247105	7.258154241579342	2.814580512300615	0.0051392	0.0475955	-3.01753
C12orf51|283450	0.2552132331454135	5.770924631440556	3.114856219814218	0.00198055	0.025716747915770333	-2.12623
LOC202781|202781	-0.25492	3.421035705700944	-2.86236	0.00443869	0.043589628871457085	-2.63742
C13orf23|80209	0.25458381973165894	5.994891339731451	3.679388040744454	2.6768595572772936e-4	0.00642639	-0.29
C7orf11|136647	-0.254468	4.763219909127295	-3.08105	0.00221353	0.027540292738461338	-2.18144
PSMB1|5689	-0.254426	7.555961323057807	-3.31384	0.00100897	0.016497027784629106	-1.52955
RBM17|84991	-0.254277	6.375573944894164	-3.85757	1.3457529933500395e-4	0.00399672	0.3373070049912892
DAP|1611	0.25422164146861964	7.4200262864534805	3.406921337255772	7.274819202041198e-4	0.013232070166507468	-1.23358
FGFR1OP2|26127	-0.254125	4.0047432071937354	-3.61293	3.4360147875717135e-4	0.00768369	-0.390901
ZCRB1|85437	-0.254047	5.267493575014562	-3.04476	0.00249151	0.029864103395007637	-2.32521
IMPA1|3612	-0.253891	3.805181411546231	-2.85025	0.00460751	0.044404801852283377	-2.73263
MFSD8|256471	-0.253819	3.451197540367921	-3.42762	6.757723233345038e-4	0.012636411536561355	-0.9367
KIAA0528|9847	-0.253699	5.230185817790069	-3.12522	0.00191378	0.025106628940191642	-2.08237
SLC25A3|5250	-0.253463	8.458744228524177	-3.6964	2.5096741831737244e-4	0.00612846	-0.226365
ZC3H3|23144	0.2533299558964204	5.633673029816086	2.865357545150246	0.00439777	0.043304522458271884	-2.84228
ERCC1|2067	-0.253327	5.730677638123523	-2.79136	0.00551466	0.049691577425631246	-3.06384
ZMAT2|153527	-0.253229	6.130673409218847	-3.66909	2.78315742241245e-4	0.00652183	-0.337792
CLCC1|23155	-0.253205	5.316122351457721	-4.36	1.678357954903835e-5	9.274055845900819e-4	2.3277833849304175
MBD6|114785	0.25296825610493645	6.7465	2.92025	0.00370682	0.038527343820392204	-2.72211
IPO13|9670	0.25276080699732584	5.883305083347249	3.9492303409375555	9.350004473707488e-5	0.00309703	0.6974702283735992
SUOX|6821	0.252603	5.584036603381392	3.1869877527752792	0.00155706	0.0217819	-1.89658
DARS2|55157	-0.252522	4.864408986708722	-2.8102	0.00520826	0.0479758	-2.96285
UTP6|55813	-0.252505	5.240993530246299	-3.5499	4.338905728087712e-4	0.00914127	-0.718076
C2orf18|54978	0.25234531210215644	6.371890416613983	3.1807370733959397	0.00159015	0.0220304	-1.94663
XPO1|7514	-0.251951	7.596130016401558	-2.85093	0.00459782	0.044404801852283377	-2.91026
SMEK1|55671	-0.251709	6.209225958320042	-3.64585	3.037730405413225e-4	0.00694261	-0.420506
CES2|8824	0.2517081725496219	5.4897968646895405	3.114166119960428	0.00198507	0.025716747915770333	-2.11305
ZNF808|388558	0.251619	3.353880130535407	3.1426322904155635	0.00180627	0.024211	-1.76662
UGGT2|55757	-0.251524	4.1332889237784904	-2.9382	0.00350339	0.037003549186627765	-2.53097
KIAA0427|9811	0.25134346566087823	4.676544729255927	3.0505661305836846	0.00244499	0.029476060907981393	-2.23198
NMT2|9397	-0.251262	3.4861079491400564	-2.80697	0.00525969	0.048228771986392485	-2.80386
CCDC51|79714	-0.251113	4.288293605329435	-3.03004	0.00261314	0.0307409	-2.28391
RRS1|23212	-0.25109	5.101397660109488	-2.91622	0.00375402	0.0388448	-2.68542
CCT3|7203	-0.25103	8.716392734918475	-3.31716	9.974111595170935e-4	0.016353033869629007	-1.4992
CCDC45|90799	-0.250881	4.6963823246068115	-2.90599	0.0038761	0.0397169	-2.68304
CCDC47|57003	-0.250816	6.6647628105778836	-3.0729	0.00227337	0.027994575141175784	-2.27915
TOMM22|56993	-0.250801	6.264696148565125	-3.27064	0.00117145	0.018055120901669646	-1.66958
MTFMT|123263	-0.250357	3.4774109976055185	-4.22689	2.9732618636862677e-5	0.00138373	1.959547532664864
MBTD1|54799	-0.250306	4.6003403323479635	-2.78942	0.00554706	0.0499191	-2.9962
UBE2D3|7323	-0.250299	7.620121071426769	-4.40776	1.3622009401211691e-5	8.092744940286854e-4	2.5004347830520963
API5|8539	-0.250262	6.53152	-3.225	0.00136921	0.019974115946309053	-1.81536
FAM32A|26017	-0.250211	6.647693297841858	-3.52835	4.6955646733986986e-4	0.00975471	-0.828944
UNC50|25972	-0.250181	4.8468	-4.30763	2.105475275232887e-5	0.00107276	2.1415684529836714
SAAL1|113174	-0.249966	3.670145575129934	-2.85991	0.00447232	0.0438056	-2.68763
RPN2|6185	-0.249878	8.946380477023911	-2.86364	0.00442113	0.043508818676888994	-2.85047
SNUPN|10073	-0.249873	4.67742	-3.45443	6.138830294964401e-4	0.011729249030321317	-0.998379
USP46|64854	-0.249835	4.479933544529018	-3.0273	0.0026364	0.0308896	-2.31336
CCT8|10694	-0.249685	7.566710350114455	-3.29184	0.0010889	0.017360953873624758	-1.59955
GTPBP4|23560	-0.249532	5.96434	-3.40948	7.209064702360131e-4	0.013184437651594088	-1.21677
SMYD4|114826	0.2495053175409455	3.538304761257752	3.768904909947175	1.9011935490563257e-4	0.0050359	0.2697528622162091
RNF123|63891	0.24917060190601378	5.705183897156583	3.573871759480474	3.9720454889967047e-4	0.00859318	-0.644374
MYH9|4627	0.2489434699541547	9.956634944091917	2.953145749600513	0.00334179	0.0358747	-2.58361
SNX4|8723	-0.248901	5.0732988132156045	-3.26416	0.00119779	0.018276	-1.64438
TRIM35|23087	0.2487362885839972	3.958456065954693	3.3787112264631687	8.039217735585141e-4	0.014025278187705133	-1.12406
TMEM161B|153396	-0.248614	3.0317132056833254	-2.8782	0.00422632	0.0422911	-2.52569
PARK7|11315	-0.248532	7.775705057150056	-3.10886	0.00202014	0.025950296163687474	-2.16236
GAR1|54433	-0.248504	4.918227775243053	-3.39643	7.550719900960189e-4	0.013469223155235303	-1.20936
MED15|51586	0.24837545154246382	6.995380344603092	3.095108208487808	0.00211375	0.026821892355053535	-2.21366
RPRD1B|58490	-0.248099	4.914711980527882	-3.53458	4.58967792149488e-4	0.00958253	-0.748983
ADSS|159	-0.247967	5.9877675991377135	-2.87631	0.00425124	0.042438499263482914	-2.83756
SFRS5|6430	-0.24777	7.15966	-4.10939	4.8661921749359044e-5	0.00191668	1.2925451658069784
FLII|2314	0.24772747005366408	7.415566696237288	3.166030206889655	0.00167056	0.022945759146485303	-1.99753
ZNF507|22847	-0.24769	4.5190740350540874	-3.02125	0.00268838	0.0311916	-2.33561
PDCL3|79031	-0.247495	4.8779786656763475	-3.0593	0.0023765	0.028901407839518643	-2.25503
PRCP|5547	-0.247259	6.569756724033898	-3.12953	0.00188667	0.024832377300129473	-2.10883
PAPOLA|10914	-0.247166	7.58266	-3.04583	0.00248287	0.029803436830550478	-2.353
SMUG1|23583	-0.246995	5.241147194306302	-3.27584	0.00115067	0.017914471650141702	-1.61723
WDR43|23160	-0.246875	5.395040863972228	-2.86941	0.00434295	0.0429679	-2.8348
CHMP4B|128866	-0.246848	7.602636008896325	-3.2899	0.0010962	0.0173941	-1.60523
MYD88|4615	0.24677896949205333	5.9480991009357584	3.0260464094842336	0.00264706	0.030927590759303753	-2.39812
SPCS1|28972	-0.246775	6.631161416426875	-3.39346	7.630752504923704e-4	0.013557952406518444	-1.27805
PNPT1|87178	-0.246694	4.922901661180223	-2.98607	0.00300962	0.0335407	-2.47299
AQR|9716	0.24661881652815648	5.387673942176077	3.2321945103462295	0.00133611	0.019805	-1.74494
KIAA0020|9933	-0.246506	5.0384	-3.1678	0.00166069	0.022885657395450208	-1.94085
LOC284900|284900	-0.246471	3.240122129127102	-2.91913	0.00371982	0.0386142	-2.44733
WDR46|9277	-0.246288	5.937444150231819	-3.02234	0.00267894	0.031147097856285028	-2.41851
SCO1|6341	-0.245917	4.46191	-3.14664	0.00178232	0.023967150572556824	-1.95633
SIP1|8487	-0.24565	3.285949624663831	-2.97911	0.00307723	0.034043655261481474	-2.28755
C1orf107|27042	-0.24524	4.700662814830901	-2.8579	0.00450024	0.0439499	-2.81732
STRAP|11171	-0.245098	6.779400215412019	-3.017	0.00272543	0.0315224	-2.44417
BTF3L4|91408	-0.245029	5.730437547135133	-3.35325	8.792746304907441e-4	0.014872684891986078	-1.39277
C8orf41|80185	0.2449873885000484	3.9945892760072095	3.166245305763355	0.00166936	0.022945759146485303	-1.80015
SUMF1|285362	-0.244959	5.9062920393594975	-2.79536	0.0054483	0.0493069	-3.05828
TMEM70|54968	-0.244148	4.4741535435350395	-3.40117	7.424804190307639e-4	0.0133832	-1.15497
SCMH1|22955	0.24411248890031031	5.662431579599366	3.119940495124964	0.00194754	0.025389580433409928	-2.10554
ABHD13|84945	-0.243823	4.048621206567532	-3.18144	0.00158641	0.022026019232809432	-1.80347
PSMD12|5718	-0.243625	5.271398594846768	-3.24962	0.00125897	0.0189482	-1.70204
C2CD3|26005	0.2434274515068811	5.111378812690401	3.46523	5.904714957642291e-4	0.011468985716372074	-0.973702
C16orf72|29035	-0.243337	5.411015628842938	-3.58253	3.846827370819082e-4	0.0083671	-0.615129
C12orf62|84987	-0.243306	5.221492412758358	-2.90664	0.00386828	0.0396888	-2.72071
ANKRD11|29123	0.24323972004827588	7.067153763221223	3.2727184308226627	0.0011631	0.017987558658397403	-1.66706
MOBKL2A|126308	0.2431898272336298	5.869134808817824	3.0584120402789643	0.00238338	0.0289639	-2.29976
C6orf72|116254	-0.243095	4.460521167070318	-2.93269	0.00356473	0.037400507688934326	-2.58344
MRPL42|28977	-0.243082	5.306090617495355	-3.0253	0.00265345	0.030946973889030213	-2.38434
COG4|25839	0.24276769620611058	6.299642223132925	3.087403763080607	0.00216791	0.027137176867673352	-2.22798
UBXN1|51035	-0.242684	6.990752684788333	-2.84003	0.00475446	0.0453688	-2.9466
FBXO45|200933	-0.242647	4.651266038570326	-2.84406	0.00469597	0.0450429	-2.85143
EFHA1|221154	-0.241917	5.0954044883844105	-2.81631	0.00511214	0.0474768	-2.96309
TMX1|81542	-0.241737	5.387690108321547	-2.81015	0.00520906	0.0479758	-2.9976
RPS6KB1|6198	-0.241587	4.845661430145996	-3.27384	0.00115861	0.017941564893444166	-1.59684
SENP6|26054	-0.241145	5.931490503541428	-2.94308	0.00344988	0.036657173551760125	-2.64742
GLRX5|51218	-0.240885	5.633966506302794	-3.50238	5.161864146339899e-4	0.010368075395994745	-0.897368
GTF2H5|404672	-0.240836	5.173056047797366	-2.85306	0.00456774	0.0443492	-2.86671
SLC38A9|153129	-0.240813	3.1855039019610327	-3.00895	0.00279691	0.0320271	-2.18388
ARL16|339231	-0.240742	5.096778259080522	-2.81347	0.00515668	0.0476962	-2.97086
DNAJC21|134218	-0.240527	5.460356955629479	-3.51603	4.911618777100877e-4	0.0100712	-0.843894
ATF1|466	-0.240488	4.05947	-3.391	7.697341369678973e-4	0.013604517579910826	-1.14137
ZNF7|7553	-0.240167	4.3316483003335975	-3.52285	4.7910206292862625e-4	0.00991056	-0.735794
PWP2|5822	-0.239672	5.547663364669886	-3.09265	0.0021309	0.0269398	-2.19667
C1orf212|113444	-0.239617	4.984902485825889	-3.70557	2.42359898456209e-4	0.00599104	-0.161126
C6orf130|221443	-0.239375	4.1994611489539135	-3.31705	9.977754088467913e-4	0.016353033869629007	-1.39535
CUL5|8065	-0.239246	4.939239317970922	-3.11221	0.00199796	0.025764775167611654	-2.10268
BTRC|8945	0.23902917303634574	4.806690873820835	3.7552722455274528	2.0037606199086458e-4	0.00520821	0.0558805
KIN|22944	-0.239014	3.4682879983281314	-3.10016	0.00207891	0.0264807	-1.96204
CNIH|10175	-0.238684	5.61141	-3.22532	0.00136772	0.019974115946309053	-1.79404
SH3GL1|6455	0.23857243712749654	7.0097679120082566	2.971769027596526	0.00315001	0.034482413978977805	-2.57624
NGDN|25983	-0.238486	4.724261553338955	-3.13896	0.00182848	0.0243368	-2.00325
CRY1|1407	-0.238405	4.37935	-2.95135	0.00336083	0.0359798	-2.52254
TYW3|127253	-0.238398	4.410789094151013	-3.21647	0.00140946	0.0202789	-1.73388
RBMXL1|494115	0.23826105280185356	5.381585156720681	3.2293	0.00134933	0.019912426384240466	-1.75392
BNIP2|663	-0.237885	4.920223205254764	-3.09193	0.00213593	0.026954242099139734	-2.16126
ZNF326|284695	-0.237634	4.3946055178305725	-3.07695	0.00224345	0.027816304508259594	-2.15742
WDR89|112840	-0.237594	4.073996234268639	-3.83795	1.4534762016057517e-4	0.00416415	0.4014842581409095
DNAJC25|548645	-0.237478	3.3563574803647467	-2.91826	0.00373003	0.038672	-2.47126
C2orf64|493753	-0.23744	4.884407773512486	-3.49413	5.318872822365395e-4	0.0106384	-0.882477
VKORC1L1|154807	-0.237425	5.40108	-3.30503	0.00104031	0.016817672237564373	-1.53367
WARS2|10352	-0.237419	4.5419	-3.32059	9.855502525315278e-4	0.016209528881962275	-1.42002
C9orf82|79886	-0.237076	4.388145356148185	-2.90923	0.00383707	0.039462574101288526	-2.64194
HSPBAP1|79663	-0.23706	3.2296309041785216	-2.9982	0.0028951	0.032724	-2.2224
MSL1|339287	-0.237016	6.3756	-3.46692	5.86897228573717e-4	0.011468985716372074	-1.03373
UTP3|57050	-0.236723	5.066004897662323	-3.85592	1.3545036393039058e-4	0.00401536	0.37713809294812073
GABARAPL2|11345	-0.236686	5.839937477194747	-3.36972	8.298065516478769e-4	0.0143566	-1.34284
ALAD|210	0.23647291934352158	5.542231768191261	3.0569539891443256	0.00239472	0.0290593	-2.28703
MATR3|9782	-0.236454	8.115050580027468	-3.19071	0.00153767	0.0215748	-1.9076
APPL2|55198	-0.236356	5.116227131038863	-2.98248	0.00304431	0.0337916	-2.49616
EIF4A2|1974	-0.236202	8.547511401575115	-3.0156	0.00273776	0.031566639594471015	-2.42535
STX7|8417	-0.236168	5.473613740612521	-3.02868	0.00262467	0.030795540771356114	-2.38247
PIGP|51227	-0.236129	3.571469692619455	-2.91053	0.00382145	0.039326234511823224	-2.52781
SUMO2|6613	-0.236104	7.660559383764478	-3.20194	0.00148048	0.0209926	-1.88023
C17orf63|55731	0.2361029077560874	5.610429511196541	3.108131532666789	0.00202501	0.025972876231580032	-2.13894
EIF1|10209	-0.236021	8.796183046245236	-3.35994	8.588698844489446e-4	0.014691613085014236	-1.36025
POM121|9883	0.23597870059987838	7.012835253972291	3.388283336584447	7.771831185150251e-4	0.0136585	-1.29588
NUP54|53371	-0.235745	4.9005451849608175	-3.46314	5.949299117180592e-4	0.011512342925824141	-0.987345
ZNF259|8882	-0.235695	5.208975556150577	-3.28533	0.00111366	0.017560461363632783	-1.58556
GNL1|2794	-0.235322	6.329042379696006	-2.85032	0.00460647	0.044404801852283377	-2.91616
ZSCAN22|342945	0.23523921784659513	2.721315407035104	3.166690981491823	0.00166687	0.022932858376950416	-1.58781
GANC|2595	0.2350890541582283	3.5257509341671374	3.039220575851003	0.00253666	0.0302096	-2.10136
C20orf111|51526	-0.235065	5.109387694696799	-3.35225	8.82354071609589e-4	0.014909636092380694	-1.3651
EXOSC3|51010	-0.234978	4.2455512115779275	-3.13203	0.00187108	0.0247021	-1.97572
CYP20A1|57404	0.23489939122410955	4.936844913292178	3.516539183022677	4.90256491470588e-4	0.0100712	-0.787897
TMEM203|94107	-0.234728	5.396157522226109	-3.45847	6.050243404164839e-4	0.011626655750494853	-1.03365
LOC643837|643837	0.2347052891873748	2.9455503394273355	3.231467312261758	0.00133942	0.019836478154617164	-1.42824
ZNHIT3|9326	-0.234569	4.95888	-3.70245	2.452579966811833e-4	0.00605369	-0.16944
SPTLC1|10558	-0.234524	5.837838621411603	-3.33563	9.352170405563171e-4	0.0155661	-1.45291
CREM|1390	-0.233946	4.304117277792843	-3.3475	8.97173766820442e-4	0.015114066864504937	-1.31096
ANKHD1|54882	0.2337115962568314	6.3011285630102565	3.0015796567962973	0.00286388	0.0324593	-2.48142
IER3IP1|51124	-0.233557	5.700345025023144	-2.99477	0.00292708	0.032906909274084364	-2.49115
CAMTA2|23125	0.23354465549605935	5.3920607472898725	2.997549620497991	0.00290112	0.0327698	-2.45172
COQ2|27235	-0.233507	3.453142304560575	-2.94882	0.00338784	0.0361594	-2.40121
CISD1|55847	-0.233501	4.380094329466576	-2.83034	0.00489781	0.0462861	-2.86139
GRPEL1|80273	-0.233482	5.0624873494788485	-3.08989	0.00215026	0.027035951634353378	-2.17714
UBA1|7317	0.23343449515489872	9.365286033945111	3.226582523045713	0.00136186	0.019974115946309053	-1.77866
RNF149|284996	-0.233359	5.606245879008695	-3.04083	0.00252346	0.0301602	-2.35269
NAT9|26151	-0.233269	5.2331297470094045	-2.99704	0.00290589	0.0327738	-2.46177
ZNF267|10308	-0.2332	3.57134	-2.86836	0.00435708	0.043031	-2.64463
TXNDC11|51061	-0.233166	6.029059793722732	-3.11449	0.00198296	0.025716747915770333	-2.14662
NDFIP1|80762	-0.232988	6.955820114476535	-3.16092	0.00169935	0.0232836	-2.01338
KBTBD3|143879	-0.232798	2.011907006444318	-2.81064	0.00520126	0.047956958694868296	-2.54371
ZC3H4|23211	0.2327783116747624	6.018170969272773	4.400771782286372	1.4045911391384727e-5	8.269220130454449e-4	2.4799256758783166
TRMT6|51605	-0.23233	4.388509569217112	-2.94197	0.003462	0.0367495	-2.54989
SRI|6717	-0.232157	6.237853461242981	-2.91603	0.00375622	0.0388448	-2.7309
MAGT1|84061	-0.231776	6.7731636530192425	-2.97555	0.00311231	0.0342046	-2.56463
DPH5|51611	-0.231763	4.488291755414307	-3.10504	0.00204575	0.0261583	-2.08297
BCCIP|56647	-0.231711	5.994435748737898	-3.00742	0.00281069	0.0321151	-2.46334
VPS29|51699	-0.231627	5.696636417383127	-3.35529	8.729956841009372e-4	0.014841817441638483	-1.38471
TAF7|6879	-0.231609	6.708392210375705	-3.00399	0.00284181	0.032297	-2.48213
PPP2R3C|55012	-0.231544	3.841586244810709	-2.89598	0.00399906	0.0405775	-2.61081
PLEKHO2|80301	-0.231529	5.1211869708048035	-2.83524	0.00482482	0.0458041	-2.91235
CNBP|7555	-0.231449	8.323088439894253	-4.02843	6.787651917036429e-5	0.00240615	0.9948520565798633
NDUFS4|4724	-0.230977	4.668612005195475	-2.91738	0.00374034	0.038754897452831075	-2.64741
SERBP1|26135	-0.230943	8.467268537133723	-3.51198	4.98477116647083e-4	0.010120804889947651	-0.863984
ZBTB6|10773	-0.230882	3.373898513732999	-2.82644	0.00495648	0.0465994	-2.7308
NIP7|51388	-0.230487	4.670558950807194	-2.89847	0.00396815	0.040362284644179375	-2.70065
RANBP10|57610	0.23046410912657683	5.136272910162246	3.313099804690877	0.00101157	0.0165233	-1.47136
PRR12|57479	0.230172	6.008291172253373	3.0409783815438556	0.00252225	0.0301602	-2.35677
CCDC90B|60492	-0.2301	4.859550604665975	-3.37338	8.191796830582797e-4	0.014217034061910414	-1.27883
UBLCP1|134510	-0.22958	4.592967828406745	-2.85187	0.00458459	0.044383417640746096	-2.82383
M6PR|4074	-0.229275	6.939733180087752	-3.40701	7.272406093084386e-4	0.013232070166507468	-1.23357
REXO4|57109	-0.229237	5.255267852139954	-3.22185	0.00138393	0.0200347	-1.78678
ORMDL1|94101	-0.228998	5.3861044877756985	-3.53788	4.534526535240104e-4	0.00949117	-0.765859
C1orf174|339448	-0.228298	4.7936411013571325	-4.0334	6.651227465917858e-5	0.00238314	1.0639168141987199
METTL4|64863	-0.228075	3.3787802225089263	-3.1924	0.00152892	0.0215146	-1.67107
HNRNPU|3192	-0.228019	9.042297490990725	-3.75145	2.033409029540062e-4	0.00526884	-0.0196249
SLBP|7884	-0.227862	5.819893195358006	-2.84293	0.0047123	0.045121630983003744	-2.92511
ZNF839|55778	-0.227701	4.193758164282892	-3.39147	7.684601457962308e-4	0.013604517579910826	-1.1529
REXO1|57455	0.22766979539150242	5.440753776610189	2.8523402092962895	0.00457795	0.044357427655748384	-2.86714
MYNN|55892	-0.227582	4.188600897799232	-3.0885	0.00216013	0.027064962390938353	-2.09961
C2orf56|55471	-0.22727	3.6057790913556853	-3.38799	7.779793664258019e-4	0.0136585	-1.08801
FEZ2|9637	-0.227258	4.599865704754213	-3.15706	0.00172144	0.023451300777715067	-1.93736
LTA4H|4048	-0.227226	6.637210053738587	-2.99269	0.00294656	0.0330368	-2.5148
PRCC|5546	-0.227082	6.649855445991084	-2.91499	0.0037685	0.0389015	-2.73755
C5orf15|56951	-0.227069	6.340294648271797	-2.98623	0.00300806	0.0335407	-2.53123
ZNF226|7769	-0.226942	3.845754471408191	-3.15905	0.00171004	0.023372464437253635	-1.84004
C1orf131|128061	-0.226601	3.816889881483516	-2.90119	0.00393469	0.040144441663946824	-2.58743
MED6|10001	-0.226073	4.182771153413918	-3.19949	0.00149278	0.021113097865940296	-1.7621
ZBTB49|166793	-0.225948	2.231540427236047	-3.47224	5.757400055751447e-4	0.011338539282372913	-0.601224
AMZ2|51321	-0.225699	5.731199975933931	-3.13382	0.00185997	0.024594355687122756	-2.07955
HEATR2|54919	0.22552497724035783	5.852802002303103	2.9268711734799435	0.00363055	0.037900146546352306	-2.68069
ADI1|55256	-0.225268	6.720007004653919	-3.11249	0.00199608	0.025764775167611654	-2.16074
NCL|4691	-0.225178	9.362735063277308	-2.89925	0.00395847	0.0403377	-2.74254
ASNSD1|54529	-0.22513	5.23117	-3.35683	8.683090292841189e-4	0.014807468512694684	-1.35797
SYNCRIP|10492	-0.225107	7.631842044022472	-3.18063	0.0015907	0.0220304	-1.94645
HNRPDL|9987	-0.225088	7.4908878148366895	-3.87714	1.2457799588739058e-4	0.00375333	0.412535
TMEM167B|56900	-0.224779	5.5004126626584275	-3.24651	0.00127245	0.019047876412416516	-1.72257
ANKFY1|51479	0.22465553384996798	6.123780865145649	3.0263093010717097	0.00264482	0.030923039125389986	-2.40423
PCMT1|5110	-0.224496	5.94942	-3.25653	0.00122957	0.018657450193504236	-1.70747
RAE1|8480	-0.224391	5.388942583278034	-2.7887	0.00555915	0.0499844	-3.05568
COG1|9382	0.22428380401684703	5.585414327596298	3.4807197549382454	5.583651302902038e-4	0.0110749	-0.954419
ITCH|83737	-0.224208	5.609894695556275	-2.87905	0.0042153	0.042282392828363456	-2.81714
ZFP62|643836	-0.224175	5.038559944485339	-3.27779	0.00114297	0.017843977965981087	-1.5977
MRPS14|63931	-0.224087	4.303911552622733	-3.13503	0.00185248	0.024536429972867986	-1.97264
C16orf52|730094	-0.223541	3.241955305921744	-3.00516	0.00283113	0.0322196	-2.20187
METAP2|10988	-0.223485	6.444828569620873	-3.31241	0.00101401	0.016547	-1.53888
CEP57|9702	-0.223234	5.164878681244379	-3.18383	0.00157367	0.021922220661518246	-1.89933
SUFU|51684	0.22276540002020684	5.0846973914117894	2.8050359588785496	0.00529062	0.0483507	-2.97033
DDX10|1662	-0.222694	4.832988252586256	-3.11635	0.00197079	0.025632515899114167	-2.08102
HNRNPD|3184	-0.222509	7.921153378773205	-3.36919	8.313763018120529e-4	0.014368838759845034	-1.34618
UTP14A|10813	-0.222373	4.725240659866904	-3.0751	0.00225704	0.027917206208281795	-2.19574
CDC40|51362	-0.222337	4.642000545429993	-2.79697	0.00542172	0.0491733	-2.978
HEMK1|51409	-0.222097	4.319760719880883	-3.05509	0.00240925	0.029150755745528042	-2.21114
AKAP8|10270	-0.221943	5.220859238987746	-3.8916	1.17653208585149e-4	0.00361543	0.5000597823574058
KHDRBS1|10657	-0.221316	7.719094380259993	-3.87791	1.242007582662305e-4	0.00374875	0.41828179147027456
HIAT1|64645	-0.220977	5.35677	-2.82334	0.00500376	0.0467679	-2.95892
AUH|549	-0.22095	3.326948618996752	-2.83535	0.00482317	0.0458041	-2.69039
NDUFB3|4709	-0.220924	5.055682023240284	-2.82962	0.00490855	0.0463088	-2.92341
NGRN|51335	-0.220633	7.051202750678019	-3.01634	0.00273117	0.0315343	-2.44528
C10orf88|80007	-0.22048	3.2189297629032247	-3.26418	0.00119771	0.018276	-1.42115
TTC27|55622	-0.219827	4.190808955050267	-2.96498	0.00321868	0.0349358	-2.45959
CALM2|805	-0.219477	8.569151775472333	-3.0943	0.00211934	0.026872451829354965	-2.19241
IGBP1|3476	-0.219215	6.0691618068748445	-3.15377	0.00174047	0.023582084386023234	-2.02838
C12orf47|51275	-0.21908	4.2778444565428515	-3.41651	7.0309097486751e-4	0.012952776759664714	-1.08118
PNO1|56902	-0.219012	4.605802434107209	-3.0006	0.00287293	0.0325176	-2.40225
DUS4L|11062	-0.218989	2.5665538186311685	-3.03362	0.00258303	0.030500245074878415	-2.0077
NOL8|55035	-0.218926	4.853563171463974	-2.92339	0.00367046	0.0382219	-2.64624
UMPS|7372	-0.218583	5.094199446612683	-2.97862	0.00308198	0.034073554530591695	-2.50582
HNRNPC|3183	-0.218494	9.103246787345432	-3.54324	4.446263995618831e-4	0.00934164	-0.746067
IMMT|10989	-0.218049	6.43362	-3.07137	0.00228474	0.028093046979269915	-2.28235
COQ7|10229	-0.218017	4.267862971406361	-3.42726	6.76637024771281e-4	0.012638396266495865	-1.04491
MAP4K4|9448	0.21758072256806837	7.080130945875687	2.9073754613091674	0.00385934	0.0396427	-2.75995
MARCH9|92979	0.2174458232867506	4.979722857289734	2.8240173210587822	0.00499337	0.046762858345885554	-2.90973
POT1|25913	-0.217345	3.979980293639077	-3.02814	0.00262927	0.0308278	-2.24953
CCDC127|133957	-0.21728	4.251507816524467	-3.67605	2.7109068398616196e-4	0.00645541	-0.196478
ATP6V1C1|528	-0.216999	5.774179938424336	-2.90094	0.00393765	0.04015	-2.7618
SEPT9|10801	0.21627280543014976	8.83912	2.8358224760641666	0.00481623	0.045800878783698866	-2.9358
MRPL46|26589	-0.216101	4.06466	-3.11035	0.00201026	0.025863328070154953	-2.01923
UBE2D4|51619	0.21568098200314773	3.7838180849635177	3.307046660719509	0.00103305	0.016774515787958348	-1.33206
NSMCE4A|54780	-0.215238	4.6851580133735675	-2.87372	0.0042854	0.0426723	-2.77097
MRPS18C|51023	-0.215144	3.9333065041947264	-3.03767	0.00254942	0.030305763999024786	-2.21655
USP48|84196	-0.214956	5.841518715570829	-3.25179	0.00124965	0.018879917316717426	-1.71891
DNAJC11|55735	-0.214808	5.972417124256738	-3.39212	7.666990714801498e-4	0.013589333223330615	-1.27314
RWDD2A|112611	-0.214771	2.744435395007041	-3.03507	0.00257096	0.030422413049472817	-2.03092
COX7A2L|9167	-0.214743	6.5910862659550835	-2.95083	0.00336633	0.035981614829676566	-2.63529
ZFAND6|54469	-0.214237	5.7310657006423185	-2.89792	0.00397501	0.0403827	-2.76868
RNF13|11342	-0.214041	5.243060161377608	-3.00198	0.00286016	0.0324392	-2.44713
FAM173B|134145	-0.213903	3.6112714926307485	-2.92323	0.00367229	0.0382219	-2.49541
LOC400657|400657	-0.213545	3.0063683456139993	-2.90472	0.00389151	0.039831731756385234	-2.44647
TARDBP|23435	-0.213466	7.527612580426958	-4.67017	4.186379203391801e-6	3.690437243794222e-4	3.619737134660693
ZBTB24|9841	-0.213089	4.111766742131156	-3.12136	0.00193839	0.025290081014723628	-1.99086
ISCA2|122961	-0.213068	4.148962251233153	-2.95345	0.00333858	0.0358634	-2.4861
GRSF1|2926	-0.212749	6.835455212976546	-3.32087	9.846151415538217e-4	0.016209528881962275	-1.51318
DPH3|285381	-0.212731	4.477013722952177	-3.29998	0.00105867	0.017009156313894488	-1.4803
XPA|7507	-0.212708	3.114117941674516	-3.01385	0.00275316	0.0316784	-2.16028
KATNA1|11104	-0.212615	3.9356048529232317	-3.27253	0.00116383	0.017987558658397403	-1.50165
PRPF3|9129	-0.212062	5.501995391786601	-2.86964	0.00433993	0.0429635	-2.83812
REPIN1|29803	0.21190958125831424	7.323283940467462	3.0077309002015302	0.00280789	0.0321151	-2.4711
TIAL1|7073	-0.211798	6.218318954678101	-3.50027	5.201579039731179e-4	0.010428821706493521	-0.919745
ZNF786|136051	0.21146200484636082	3.634976609816632	2.989777722801388	0.00297418	0.0332793	-2.26516
ZNF622|90441	-0.211207	4.9058316934747035	-2.91585	0.00375834	0.0388448	-2.67216
SACM1L|22908	-0.211169	5.150523833074806	-3.04802	0.00246528	0.029677712049178618	-2.30685
EXOC1|55763	-0.211144	5.138061698804686	-3.42826	6.74212600099661e-4	0.012621411382315116	-1.11781
C1orf52|148423	-0.211066	4.030990356839194	-3.54252	4.458050780961125e-4	0.00935461	-0.63108
CASP2|835	0.21103119648895355	6.004335118952519	3.4638710915434525	5.933742221490825e-4	0.011495590599099841	-1.02996
HEATR6|63897	-0.210054	4.097418299089382	-2.91887	0.00372286	0.0386217	-2.57586
HNRNPH1|3187	-0.209841	7.88991	-3.5265	0.000472741	0.00979644	-0.825015
MPRIP|23164	0.20962839920279214	6.587999682386667	3.107065154271834	0.00203215	0.0260443	-2.17491
DYNC1H1|1778	0.20862748175886847	8.856226301889318	2.8225277443867194	0.00501614	0.0467939	-2.97196
SLC35B3|51000	-0.208569	4.567771994163349	-3.10915	0.00201825	0.025946056523833763	-2.07733
C12orf73|728568	-0.208509	3.255797624129824	-2.82601	0.0049631	0.0466123	-2.70952
C6orf47|57827	-0.208268	5.107155856148632	-3.14394	0.00179842	0.024125135282371785	-2.01653
EWSR1|2130	-0.208167	7.9811137257858835	-3.41103	7.169301319065801e-4	0.013140564276892775	-1.20878
ACP1|52	-0.20807	6.696320534160977	-2.946	0.00341818	0.03639	-2.64948
PDCD2|5134	-0.208047	5.458616816696157	-3.28848	0.00110161	0.017439478364187955	-1.5882
PRPF38B|55119	-0.207638	5.715710545679249	-3.03583	0.0025647	0.0304131	-2.37091
ZNF227|7770	-0.207378	3.6145455048630555	-2.79231	0.00549889	0.0496525	-2.85728
GPR89A|653519	-0.20719	5.371370838672453	-2.79161	0.00551055	0.0496814	-3.0456
SNX5|27131	-0.207175	6.339718289792505	-2.81853	0.00507776	0.0472242	-3.00374
GPN1|11321	-0.207052	5.420270566494988	-2.96642	0.00320406	0.0348407	-2.56021
SPOP|8405	-0.206829	5.496542321504493	-3.08212	0.00220582	0.0275329	-2.22478
CYBASC3|220002	0.20650813509973623	5.733431583764546	2.8410673725864175	0.00473937	0.0452508	-2.91628
RNF170|81790	-0.206319	4.222041578356125	-2.93047	0.00358965	0.037590903439700445	-2.55821
SEC11A|23478	-0.206241	7.11243	-2.8507	0.0046011	0.044404801852283377	-2.91657
MRS2|57380	-0.205675	5.154693934235931	-3.26317	0.0012019	0.0183108	-1.65122
PRPF38A|84950	-0.205532	5.684278700271341	-3.75929	1.973016376716894e-4	0.00517676	-0.00423073
C1orf77|26097	-0.20543	7.0112267567533975	-3.5592	4.192936206071127e-4	0.00893331	-0.723603
RER1|11079	-0.20436	7.1447465580485625	-3.31056	0.00102051	0.016620521704989785	-1.5448
TBK1|29110	-0.204177	4.472605476508523	-2.81279	0.00516729	0.047723	-2.91689
LLPH|84298	-0.204132	5.051329069317707	-2.95504	0.00332175	0.0357287	-2.57053
CGRRF1|10668	-0.204048	2.9804273808534214	-3.14479	0.00179335	0.024076575063035857	-1.74813
KLC1|3831	-0.203731	6.36286	-3.38185	7.950697605304576e-4	0.0139146	-1.31389
NUS1|116150	-0.203613	5.905604178077342	-2.98729	0.00299791	0.033477368017294964	-2.519
RNGTT|8732	-0.203331	4.036289380859773	-2.87731	0.00423808	0.0423326	-2.68935
MRPL44|65080	-0.20326	4.866687657299426	-3.08102	0.00221373	0.027540292738461338	-2.18798
RARS|5917	-0.2029	6.006537585162051	-3.1736	0.00162871	0.022519488402356114	-1.96616
RPUSD4|84881	-0.202321	4.597769156579406	-3.03152	0.00260071	0.030643426211314634	-2.30833
TAF6|6878	0.20183566077553688	6.718249177301382	2.8035980156690794	0.00531378	0.0484581	-3.04649
RNF7|9616	-0.201575	6.22261	-3.22443	0.00137187	0.019974115946309053	-1.81344
SSR1|6745	-0.201125	7.615650202985328	-2.93795	0.00350615	0.037003549186627765	-2.66596
FAM193A|8603	0.20065725793936115	5.76154	2.8522481688529373	0.00457924	0.044357427655748384	-2.88647
NUB1|51667	-0.200257	6.028320197119984	-3.10334	0.00205726	0.026274226033480064	-2.17992
CRBN|51185	-0.199728	4.466623179947028	-3.02988	0.00261448	0.0307409	-2.30105
NUP35|129401	-0.199646	3.71806	-2.88003	0.00420245	0.042178946442858654	-2.63159
SEH1L|81929	-0.199615	5.527535018419572	-2.81843	0.00507927	0.0472242	-2.98076
NUMA1|4926	0.19840876720737116	8.762456736834732	3.111721928698352	0.00200116	0.025786052848356115	-2.1417
COPS8|10920	-0.198328	5.481179732223964	-2.87167	0.0043127	0.0428408	-2.83146
RFWD2|64326	-0.197706	5.827018688451542	-3.28857	0.00110126	0.017439478364187955	-1.60232
DAP3|7818	-0.19725	6.675752575096727	-2.85403	0.00455415	0.0442688	-2.90842
RIOK2|55781	-0.19684	4.231840464103655	-2.93748	0.00351135	0.037003549186627765	-2.54065
RCE1|9986	-0.196405	4.396247419361948	-2.86228	0.00443981	0.043589628871457085	-2.77086
C14orf102|55051	-0.196384	3.777089273341652	-2.97984	0.00307006	0.0339869	-2.35519
ATXN2L|11273	0.19609615581664144	7.430501770455724	2.8512137667169286	0.00459385	0.044404801852283377	-2.91524
PSMA1|5682	-0.195714	6.904151075875286	-3.07028	0.00229291	0.028151915514688694	-2.28702
WTAP|9589	-0.195492	6.3455231277972866	-3.51212	4.982139857261935e-4	0.010120804889947651	-0.881517
MSL2|55167	-0.194756	5.0917492975871035	-3.11684	0.00196763	0.025611489258119888	-2.09721
RBM12|10137	-0.194371	6.295902120043683	-2.88854	0.00409286	0.041378123463765404	-2.80898
VAMP3|9341	-0.194018	6.002862147430802	-3.04773	0.00246757	0.0296839	-2.34481
VPS11|55823	0.19370291494109643	5.645674523735475	3.0327567394460293	0.00259029	0.0305643	-2.36601
AKTIP|64400	-0.192665	4.279808742014619	-2.8003	0.00536721	0.048865113641517396	-2.92704
C3orf1|51300	-0.192344	6.10425	-2.86711	0.00437399	0.0431468	-2.86525
C7orf64|84060	-0.191155	3.3353112123480306	-2.95121	0.00336237	0.0359798	-2.37138
ATP6V0A2|23545	-0.191061	4.548702778195431	-2.93787	0.00350706	0.037003549186627765	-2.57559
NUP85|79902	-0.190745	5.491172666667536	-2.82656	0.00495465	0.0465994	-2.95654
TBC1D15|64786	-0.190568	5.0322022195216345	-3.40806	7.245394405564268e-4	0.013232070166507468	-1.17717
ZNF335|63925	0.18974689435948838	5.094625102254741	2.832324920626939	0.0048681	0.04611	-2.89969
RBMX|27316	-0.189003	7.570346143185681	-3.59403	3.6862437546857476e-4	0.00808112	-0.598982
GPBP1|65056	-0.188891	6.499954460115206	-3.14116	0.00181515	0.024213173065589646	-2.07301
NECAP2|55707	-0.18823	5.970786749865168	-2.99682	0.00290792	0.0327738	-2.49295
SELT|51714	-0.186556	6.319009760791994	-2.85275	0.00457219	0.044357427655748384	-2.90899
PAIP2|51247	-0.186177	6.213295159956769	-2.97053	0.00316249	0.034573687054679364	-2.57441
UBP1|7342	-0.18609	6.2205137659921395	-2.92756	0.00362273	0.037900146546352306	-2.69751
HNRNPA3|220988	-0.186036	8.41139	-3.26236	0.00120521	0.018337830987945964	-1.67964
C11orf58|10944	-0.185355	6.959984467115493	-2.79224	0.00550003	0.0496525	-3.07789
AP3S2|10239	0.18490761999097755	6.102943367078736	2.84437	0.00469151	0.045026096819003145	-2.92261
KIAA0391|9692	0.18489379069300674	4.866623715601369	2.9982825666241193	0.00289431	0.032724	-2.40978
DNM1L|10059	-0.184206	6.292796092017879	-2.87778	0.00423192	0.0423218	-2.83894
SETD3|84193	-0.183984	5.795060263238531	-2.96194	0.0032499	0.0351601	-2.58822
MED26|9441	-0.182812	4.303970071554823	-2.81316	0.00516153	0.0476962	-2.89502
HNRNPL|3191	-0.182809	8.287414743221737	-3.6858	2.612682842524454e-4	0.00630868	-0.267689
ZNF394|84124	-0.180009	4.442035922289281	-3.06904	0.0023022	0.028224368842621958	-2.18266
DDX50|79009	-0.179401	5.401861523275512	-2.87058	0.00432726	0.042889064861327354	-2.82971
SPPL3|121665	-0.178669	6.174260899667475	-3.35402	8.768904667527787e-4	0.014872684891986078	-1.40111
TSG101|7251	-0.177973	5.97847	-2.90829	0.00384827	0.0395534	-2.74661
PRPF4B|8899	-0.176191	6.144598867433796	-2.80487	0.0052933	0.0483507	-3.03755
SIAH1|6477	-0.175996	4.567990403392091	-3.0075	0.00280998	0.0321151	-2.37502
SAP30L|79685	-0.174136	4.859706402241546	-3.21431	0.00141981	0.020375069022719496	-1.78038
RTCD1|8634	-0.173525	5.053395728079224	-2.98665	0.00300406	0.0335235	-2.47795
TTC4|7268	-0.172339	4.831644571973727	-3.08961	0.00215227	0.027035951634353378	-2.15808
LRRC47|57470	-0.171697	6.185172437076476	-3.03967	0.00253299	0.0302096	-2.37232
CHD8|57680	0.17022935384717966	6.42058	2.804302926030012	0.00530242	0.048381	-3.0407
SFPQ|6421	-0.167545	8.210137154066297	-3.06028	0.00236891	0.028872236784323376	-2.30104
RBM45|129831	-0.166016	2.994819699357528	-3.2677	0.00118333	0.018170175948633866	-1.36699
PDCL|5082	-0.165831	4.64994	-2.79216	0.00550138	0.0496525	-2.98767
ALKBH1|8846	-0.163842	3.4934333742452806	-3.15495	0.0017336	0.0235208	-1.79241
KDM5C|8242	0.16368055038250953	7.541129920938263	2.9733870905479898	0.00313383	0.034350454428487706	-2.56855
ZNF410|57862	-0.16173	5.553590639497292	-3.42382	6.849943560853061e-4	0.012723178335270105	-1.15346
KLHL18|23276	0.16089549136783807	4.472568481508782	2.8877112503299407	0.00410336	0.041434	-2.68414
ANAPC7|51434	-0.159776	6.336552854604633	-2.86766	0.00436663	0.043099817036032696	-2.86762
ARF3|377	0.1569303423197466	8.148502896318666	2.8120959983986893	0.00517824	0.0477976	-3.01292
PWP1|11137	-0.154814	5.515024562889937	-3.00724	0.00281232	0.0321151	-2.44508
TBP|6908	-0.152743	3.769974272331062	-3.05614	0.00240108	0.029094	-2.13049

## Sheet: Delta-expression-genes
Table S4a : CpGs-Gene pairs with absolute mean methylation differences (delta) greater than 10% within the promoter region
Name	UCSC_RefGene_Name
cg04238575	GSPT2
cg05337761	C1orf86
cg05337761	LOC100128003
cg26227225	C1orf86
cg26227225	LOC100128003
cg08207895	TUSC4
cg08207895	CYB561D2
cg23182840	SETMAR
cg06481168	C4orf39
cg06481168	TRIM61
cg11630554	TRIM61
cg11630554	C4orf39
cg20697094	C4orf39
cg20697094	TRIM61
cg08343881	ZNF323
cg16906346	KIAA0319
cg17228900	IRF4
cg19592336	ZNF389
cg14228592	SLC39A4
cg14695663	PLEC1
cg26675876	XKR6
cg07052390	IGSF9B
cg15988970	DNAJC15
cg14287235	ADCY4
cg23179456	ADCY4
cg08296680	SLC16A3
cg09695735	C17orf64
cg09980477	ARSG
cg10179315	C17orf64
cg14654468	SLC16A3
cg14291066	C18orf18
cg14291066	LOC339290
cg22774088	JSRP1
cg08742575	C21orf56
cg04565250	FUNDC1
cg00669623	CDK11B
cg00669623	CDK11A
cg01894875	C1orf86
cg01894875	LOC100128003
cg03043417	CD53
cg10375954	ACOT7
cg10516886	CD53
cg20300514	C1orf86
cg20300514	LOC100128003
cg22444124	ITPKB
cg14903097	C2orf43
cg00689492	MAEA
cg14906103	TMEM33
cg13648501	NR3C1
cg05766140	IRF4
cg06903569	ZNF323
cg18686576	TMEM14C
cg23746600	IGF2R
cg11539674	SND1
cg20876466	PTPRN2
cg02583091	SLC39A4
cg03719092	SLCO5A1
cg05681977	SLC39A4
cg14530233	XKR6
cg01701415	NUDT13
cg11480019	ADK
cg10884788	IGSF9B
cg17580045	CCND2
cg01819759	RNF219
cg05295671	RNF219
cg09084477	KBTBD7
cg12265829	ADCY4
cg16761581	ADCY4
cg19646112	ADCY4
cg07964754	COTL1
cg00204465	MYO15B
cg00901687	MYCBPAP
cg11440486	MYCBPAP
cg12184886	MYO15B
cg14417329	SLC16A3
cg25032094	MYO15B
cg05390530	C18orf18
cg05390530	LOC339290
cg04798919	ZNF575
cg07135042	ZNF582
cg17970176	ZNF575
cg22778903	MX2

## Sheet: Ancetry_Delta_Expression
Table S4b: Ancestry-specific CpGs-Gene pairs with absolute mean methylation differences (delta) greater than 10% within the promoter region
gene	cpg
NR3C1	cg13648501
LOC339290	cg05390530
XKR6	cg26675876
C18orf18	cg05390530
XKR6	cg14530233
GSPT2	cg04238575
ZNF582	cg07135042
ARSG	cg09980477
FUNDC1	cg04565250
ZNF323	cg08343881
ZNF323	cg06903569

## Sheet: DMC.table.whitevsblack
Table S5 :Race-specific Differentially methylated CPGs (DMCs) genes (Tumors from white vs Tumors from black)
Name
cg19933311
cg06749524
cg04287289
cg00669623
cg27299712
cg24132527
cg21414902
cg09651654
cg04526616
cg11480019
cg22681709
cg12615916
cg20971220
cg09753657
cg05681977
cg01551729
cg26715571
cg03150409
cg18756179
cg22857025
cg07655045
cg22531183
cg15576492
cg02583091
cg07921777
cg12502823
cg07920148
cg02556360
cg26832639
cg05728596
cg06417478
cg14228592
cg08477332
cg22498057
cg18603276
cg23117778
cg01451277
cg23758822
cg09419670
cg02732134
cg23899408
cg01819759
cg05084668
cg16329197
cg26353468
cg18516195
cg17068236
cg00655913
cg15131258
cg05322837
cg13389575
cg08843538
cg01947301
cg19743820
cg26724070
cg02287918
cg22509179
cg26257814
cg12958836
cg06009330
cg01878807
cg21453758
cg20982606
cg25874119
cg05693864
cg13910746
cg22798247
cg05788437
cg11836949
cg26979339
cg20469139
cg01506766
cg02581963
cg12228919
cg17520314
cg23982607
cg20595268
cg16196077
cg17518825
cg21565415
cg08781140
cg10765909
cg27309611
cg10010393
cg00817464
cg25025879
cg05482050
cg12065531
cg11878675
cg01998806
cg24699670
cg16097357
cg09997638
cg06568260
cg01074676
cg25732104
cg20533952
cg07920855
cg07836142
cg25172682
cg01513157
cg09154639
cg04714787
cg10684905
cg18649823
cg06875740
cg25208724
cg07879785
cg13449967
cg24562669
cg07838603
cg14761246
cg02145319
cg01684248
cg10198271
cg10218876
cg24703168
cg02339392
cg07360250
cg22287064
cg11657323
cg17605604
cg21770322
cg11414945
cg06390536
cg01333788
cg01112020
cg25120210
cg05295671
cg02519892
cg03433313
cg19805062
cg13055001
cg15063726
cg19504605
cg01596870
cg18686576
cg25301532
ch.17.21699132R
cg12810548
cg08207895
cg22801400
cg14906510
cg08206623
cg12697442
cg04738888
cg25858983
cg11693508
cg24997886
cg25575688
cg09085632
cg10709727
cg23363182
cg21863949
cg07234876
cg04981696
cg11459927
cg21465150
cg03744440
cg09065629
cg17165241
cg10463451
cg07089783
cg01848660
cg08081407
cg01190317
cg14034858
cg27055313
cg00706207
cg15709435
cg01073178
cg09545109
cg19327137
cg23958533
cg09791621
cg26227225
cg12870014
cg08722104
cg22676075
cg12286861
cg08052428
cg08923669
cg07745373
cg21185187
cg09491104
cg05645661
cg03719092
cg09406615
cg09586646
cg11057824
cg22925553
cg19499452
cg09967834
cg22216157
cg14128973
cg16154810
cg26035817
cg17475987
cg17587023
cg13997720
cg25152348
cg24637308
cg13941235
cg23283614
cg18375421
cg14329783
cg14772836
cg27632959
ch.X.2115742F
cg14037397
cg08888203
cg15968604
cg05502439
cg08269402
cg20291162
cg05337761
cg12184886
cg16237529
cg10578777
cg00761787
cg02842227
cg12797157
cg11645453
cg12425861
cg04449562
cg13523649
cg22641952
cg24450063
cg07641567
cg10231049
cg00779858
cg10135260
cg25471639
cg06777732
cg01362358
cg00312553
cg16785520
cg27586797
cg02466544
cg20300514
cg14859874
cg08365609
cg14487805
cg04861640
cg22252424
cg20337996
cg05930207
cg25116269
cg05519658
cg19610869
cg01894875
cg19504245
cg24440658
cg02190985
cg10189605
cg25358903
cg20084434
cg15642854
cg07160107
cg25184805
cg25778892
cg18045973
cg13546858
cg09039163
cg18924562
cg26725201
cg00207855
cg12438330
cg02188185
cg04662039
cg07931024
cg17940251
cg10319629
cg26422329
cg10827090
cg13963044
cg10330839
cg18795169
cg24782003
cg12799689
cg12555719
cg21960840
cg02129159
cg02577387
cg26795730
cg03337784
cg02524346
cg08381537
cg11188429
cg23434186
cg14729962
cg02545583
cg09700085
cg09896999
cg14787155
cg08256761
cg10818339
cg11867012
cg18397450
cg17767099
cg10375954
cg08570243
cg25032094
cg27347269
cg04675922
cg16859420
cg27614445
cg15362557
cg21634218
cg23221732
cg16156662
cg14654468
cg02169857
cg01392841
cg17403731
cg18328998
cg05182265
cg17565478
cg08742575
cg19041857
cg13244559
cg03408556
cg04136185
cg09084477
cg12761825
cg07339783
cg21932878
cg05413277
cg01549940
cg23231268
cg21486944
cg14792160
cg20460234
cg05588496
cg25763542
cg15988970
cg04222842
cg02655711
cg08886482
cg00180909
cg14091531
cg16478154
cg01053087
cg00647820
cg09886849
cg21139150
cg10882304
cg15916554
cg11257429
cg02228675
cg03329597
cg22896075
cg13888593
cg10866700
cg10065153
cg06090867
cg27612324
cg08381504
cg17077180
cg23112188
cg13126279
cg21951457
cg12631819
cg02582520
cg14417329
cg02498382
cg23221557
cg00204465
cg05482973
cg16426293
cg02594410
cg18068487
cg01847719
cg23817637
cg27436891
cg20316284
cg04633513
cg19518672
cg13401893
cg18912855
cg16345213
cg04874795
cg27056880
cg03250220
cg15911114
cg15916399
cg25307318
cg15059639
cg21634944
cg26327118
cg02450064
cg01727431
cg08438366
cg18739887
cg00834899
cg17579753
cg16132709
cg15963551
cg07796016
cg27316067
cg08385173
cg01286685
cg00948524
cg23274123
cg22309949
cg03046327
cg02949111
cg09286493
cg23958373
cg06860422
cg26088333
cg12584100
cg18852414
cg24706532
cg19815565
cg16595484
cg20709046
cg19015611
cg20181692
cg15346191
cg04184297
cg15243034
cg17375249
cg24098326
cg08627233
cg09479694
cg14625636
cg25307074
cg02803037
cg20261167
cg05678332
cg10941189
cg03741862
cg00318631
cg06638811
cg14082959
cg14971327
cg12940473
cg14263858
cg06821182
cg20908276
cg06301550
cg26071526
cg06595479
cg01092528
cg13878010
cg09166502
cg10560420
cg08951903
cg04647529
cg21841501
cg04205664
cg15371732
cg10366439
cg02265810
cg21427119
cg01549315
cg18451016
cg06776703
cg01971547
cg08506606
cg27169129
cg04673462
cg13367612
cg25421716
cg02057688
cg06966660
cg14789911
cg13283845
cg11374656
cg25823085
cg10510935
cg22791324
cg15909951
cg00901687
cg12415761
cg22376897
cg04284196
cg05376185
cg19506849
cg25022271
cg04221606
cg12301347
cg26345105
cg22351267
cg03583111
cg02158880
cg18612786
cg24501020
cg00447574
cg18906360
cg27555176
cg26587870
cg26728851
cg25235205
cg08667024
cg23574427
cg21879513
cg18992688
cg16289611
cg15865511
cg19587838
cg20119798
cg23555395
cg06560026
cg25303761
cg23516342
cg12426234
cg12727018
cg15787146
cg25211403
cg10071929
cg09068086
cg05103731
cg23175583
cg06733794
cg12420900
cg02993944
cg24520975
cg16045423
cg01957901
cg00852783
cg26677322
cg02085660
cg00060374
cg03820120
cg21523688
cg13776620
cg17619403
cg05026698
cg08296680
cg15090509
cg09976142
cg02607130
cg23161317
cg06791979
cg02349468
cg14641143
cg23217126
cg17367816
cg06230303
cg15372959
cg14495033
cg03339717
cg27372732
cg01299774
cg16906346
cg27510503
cg17900076
cg07347019
cg14760020
cg25937230
cg07112091
cg00532998
cg10810752
cg00183647
cg07635888
cg22138327
cg09553014
cg01495379
cg03687084
cg03917613
cg16107992
cg17444697
cg05695937
cg13713218
cg20330217
cg15445000
cg14951497
cg02515354
cg16553119
cg16639627
cg01701415
cg16796848
cg06361531
cg27570354
cg26791257
cg15394998
cg17671608
cg25397922
cg19637330
cg06610849
cg20687255
cg05213896
cg12152919
cg12633154
cg21846177
cg13938881
cg04325130
cg15793258
cg10246268
cg11766577
cg03961283
cg16529268
cg02095309
cg11974158
cg16040564
cg27301032
cg07879739
cg13461190
cg11966378
cg22637507
cg16102247
cg26118698
cg02245020
cg08195983
cg09469223
cg23159165
cg08599824
cg19058865
cg04842962
cg05573381
cg02428119
cg07233109
cg02853686
cg17949981
cg03343571
cg10568066
cg21200129
cg10351617
cg26044340
cg06348038
cg18182399
cg10596006
cg22524346
cg20690488
cg23124111
cg09266297
cg10962762
cg23281280
cg17140191
cg25008346
cg15701713
cg13963793
cg24974729
cg02832322
cg21265540
cg22075918
cg26127025
cg12798157
cg03755052
cg26600753
cg12583591
cg00510787
cg04786207
cg23395688
cg05728019
cg23304165
cg18202521
cg27181005
cg24825262
cg02791948
cg13623495
cg14889419
cg22778903
cg01579052
cg02276823
cg19391697
cg24351901
cg22367191
cg00951395
cg14570291
cg15336560
cg09662304
cg25572043
cg26658125
cg23554932
cg14061067
cg02896835
cg13430450
cg03529595
cg07192718
cg08798685
cg03561637
cg00865857
cg10463299
cg01996567
cg05495454
cg23512531
cg03225210
cg01720616
cg00193521
cg06737308
cg08462952
cg19825277
cg01045132
cg09314708
cg04304932
cg16008054
cg04396312
cg01805282
cg03249590
cg10413513
cg16259229
cg07724407
cg19678392
cg10061906
cg02232536
cg13454542
cg16512390
cg14159672
cg07099915
cg13725636
cg20145598

## Sheet: AfricanCorrelation
Table S6A: Correlation of core-ESGs methylation with African ancestry
Percentage_Afr_ancestry	ESGs	PearsonCorrelation	Pvalue	correlation_sign
Admixture % AFR	cg19933311	-0.66	2.19e-43	Negative	TRPC5
Admixture % AFR	cg09651654	-0.43	1.34e-16	Negative	APOBEC1
Admixture % AFR	cg27299712	-0.57	3.84e-22	Negative	PLEKHG5
Admixture % AFR	cg03150409	-0.44	2.88e-17	Negative	WHSC1

## Sheet: European
Table S6B: Correlation of core-ESGs methylation with European ancestry
Percentage_EUR_ancestry	ESGs	PearsonCorrelation	Pvalue	correlation_sign
Admixture % EUR	cg19933311	0.67	1.83e-42	Positive	TRPC5
Admixture % EUR	cg09651654	0.43	2.59e-16	Positive	APOBEC1
Admixture % EUR	cg27299712	0.57	9.30e-22	Positive	PLEKHG5
Admixture % EUR	cg03150409	0.45	2.52e-17	Positive	WHSC1
